# Supplementary material for: Aid cut, lives lost: estimating the impact of USAID’s withdrawal on maternal mortality in six African countries
Source: Health Policy Plan. 2026 Mar 10;41(5):731–7. doi: 10.1093/heapol/czag034 (PMC13187630; doi:10.1093/heapol/czag034)
Supplement: czag034_Supplementary_Data [file czag034_supplementary_data.zip]

Archive with 2 entries (2 files):
- Checklist.pdf
- Data and model.xlsx
