# Supplementary material for: Aid cut, lives lost: estimating the impact of USAID’s withdrawal on maternal mortality in six African countries
Source: Health Policy Plan. 2026 Mar 10;41(5):731–7. doi: 10.1093/heapol/czag034 (PMC13187630; doi:10.1093/heapol/czag034)
Supplement: czag034_Supplementary_Data [file czag034_supplementary_data.zip › Data and model.xlsx]

## Sheet: Database_3. by sector
US Category ID	US Category Name	US Sector ID	US Sector Name	Country Code	Country Name	WCA	Region	Transaction Type ID	Transaction Type Name	Fiscal Year	current_amount	constant_amount
5	Economic Development	29	Agriculture	AFG	Afghanistan			1	Appropriated and Planned	2019	48802000	54657025
5	Economic Development	29	Agriculture	AFG	Afghanistan			2	Obligations	2019	51466289	60344733
5	Economic Development	29	Agriculture	AFG	Afghanistan			3	Disbursements	2019	48658258	57052290
5	Economic Development	29	Agriculture	AFG	Afghanistan			18	President's Budget Requests	2019	57500000	64398568
4	Education and Social Services	20	Basic Education	AFG	Afghanistan			1	Appropriated and Planned	2019	33000000	36959178
4	Education and Social Services	20	Basic Education	AFG	Afghanistan			2	Obligations	2019	54945066	64423631
4	Education and Social Services	20	Basic Education	AFG	Afghanistan			3	Disbursements	2019	77290619	90624009
4	Education and Social Services	20	Basic Education	AFG	Afghanistan			18	President's Budget Requests	2019	60116000	67328423
2	Democracy, Human Rights, and Governance	10	Civil Society	AFG	Afghanistan			1	Appropriated and Planned	2019	19120000	21413924
2	Democracy, Human Rights, and Governance	10	Civil Society	AFG	Afghanistan			2	Obligations	2019	6333834	7426482
2	Democracy, Human Rights, and Governance	10	Civil Society	AFG	Afghanistan			3	Disbursements	2019	9897986	11605486
2	Democracy, Human Rights, and Governance	10	Civil Society	AFG	Afghanistan			18	President's Budget Requests	2019	18670000	20909935
6	Environment	36	Clean Productive Environment	AFG	Afghanistan			2	Obligations	2019	2630000	3083701
6	Environment	36	Clean Productive Environment	AFG	Afghanistan			3	Disbursements	2019	137003	160637
1	Peace and Security	2	Combating Weapons of Mass Destruction (WMD)	AFG	Afghanistan			1	Appropriated and Planned	2019	800000	895980
1	Peace and Security	2	Combating Weapons of Mass Destruction (WMD)	AFG	Afghanistan			18	President's Budget Requests	2019	1000000	1119975
1	Peace and Security	6	Conflict Mitigation and Reconciliation	AFG	Afghanistan			2	Obligations	2019	37021659	43408261
1	Peace and Security	6	Conflict Mitigation and Reconciliation	AFG	Afghanistan			3	Disbursements	2019	12198578	14302954
1	Peace and Security	6	Conflict Mitigation and Reconciliation	AFG	Afghanistan			18	President's Budget Requests	2019	500000	559988
1	Peace and Security	4	Counter-Narcotics	AFG	Afghanistan			1	Appropriated and Planned	2019	38000000	42559054
1	Peace and Security	4	Counter-Narcotics	AFG	Afghanistan			2	Obligations	2019	2471881	2898305
1	Peace and Security	4	Counter-Narcotics	AFG	Afghanistan			3	Disbursements	2019	16754759	19645118
1	Peace and Security	4	Counter-Narcotics	AFG	Afghanistan			18	President's Budget Requests	2019	43740000	48987711
1	Peace and Security	1	Counter-Terrorism	AFG	Afghanistan			1	Appropriated and Planned	2019	17500000	19599564
1	Peace and Security	1	Counter-Terrorism	AFG	Afghanistan			2	Obligations	2019	40206700	47142750
1	Peace and Security	1	Counter-Terrorism	AFG	Afghanistan			3	Disbursements	2019	34037462	39909256
1	Peace and Security	1	Counter-Terrorism	AFG	Afghanistan			18	President's Budget Requests	2019	16000000	17919602
8	Program Support	41	Direct Administrative Costs	AFG	Afghanistan			2	Obligations	2019	135877440	159317626
8	Program Support	41	Direct Administrative Costs	AFG	Afghanistan			3	Disbursements	2019	148441340	174048926
7	Humanitarian Assistance	38	Disaster Readiness	AFG	Afghanistan			2	Obligations	2019	-9385	-11004
7	Humanitarian Assistance	38	Disaster Readiness	AFG	Afghanistan			3	Disbursements	2019	-34436	-40376
4	Education and Social Services	48	Education and Social Services - General	AFG	Afghanistan			2	Obligations	2019	26500	31072
4	Education and Social Services	48	Education and Social Services - General	AFG	Afghanistan			3	Disbursements	2019	26500	31072
3	Health	17	Family Planning and Reproductive Health	AFG	Afghanistan			1	Appropriated and Planned	2019	20050000	22455501
3	Health	17	Family Planning and Reproductive Health	AFG	Afghanistan			2	Obligations	2019	2015212	2362856
3	Health	17	Family Planning and Reproductive Health	AFG	Afghanistan			3	Disbursements	2019	26839376	31469436
3	Health	17	Family Planning and Reproductive Health	AFG	Afghanistan			18	President's Budget Requests	2019	18500000	20719539
5	Economic Development	27	Financial Sector	AFG	Afghanistan			2	Obligations	2019	-1815900	-2129161
5	Economic Development	27	Financial Sector	AFG	Afghanistan			3	Disbursements	2019	1751190	2053288
2	Democracy, Human Rights, and Governance	8	Good Governance	AFG	Afghanistan			1	Appropriated and Planned	2019	160380000	179621606
2	Democracy, Human Rights, and Governance	8	Good Governance	AFG	Afghanistan			2	Obligations	2019	205662299	241141069
2	Democracy, Human Rights, and Governance	8	Good Governance	AFG	Afghanistan			3	Disbursements	2019	361300415	423628292
2	Democracy, Human Rights, and Governance	8	Good Governance	AFG	Afghanistan			18	President's Budget Requests	2019	177047000	198288231
4	Education and Social Services	21	Higher Education	AFG	Afghanistan			1	Appropriated and Planned	2019	23596000	26426932
4	Education and Social Services	21	Higher Education	AFG	Afghanistan			2	Obligations	2019	13638840	15991674
4	Education and Social Services	21	Higher Education	AFG	Afghanistan			3	Disbursements	2019	23101926	27087238
4	Education and Social Services	21	Higher Education	AFG	Afghanistan			18	President's Budget Requests	2019	27623000	30937072
3	Health	11	HIV/AIDS	AFG	Afghanistan			3	Disbursements	2019	230605	270387
3	Health	11	HIV/AIDS	AFG	Afghanistan			18	President's Budget Requests	2019	200000	223995
7	Humanitarian Assistance	51	Humanitarian Assistance - General	AFG	Afghanistan			2	Obligations	2019	665958	780842
7	Humanitarian Assistance	51	Humanitarian Assistance - General	AFG	Afghanistan			3	Disbursements	2019	665958	780842
5	Economic Development	28	Infrastructure	AFG	Afghanistan			2	Obligations	2019	180897732	212104372
5	Economic Development	28	Infrastructure	AFG	Afghanistan			3	Disbursements	2019	87324523	102388862
5	Economic Development	28	Infrastructure	AFG	Afghanistan			18	President's Budget Requests	2019	8000000	8959801
5	Economic Development	25	Macroeconomic Foundation for Growth	AFG	Afghanistan			2	Obligations	2019	2500000	2931275
3	Health	16	Maternal and Child Health	AFG	Afghanistan			1	Appropriated and Planned	2019	11418000	12787876
3	Health	16	Maternal and Child Health	AFG	Afghanistan			2	Obligations	2019	26492835	31063110
3	Health	16	Maternal and Child Health	AFG	Afghanistan			3	Disbursements	2019	10319692	12099942
3	Health	16	Maternal and Child Health	AFG	Afghanistan			18	President's Budget Requests	2019	36387000	40752534
8	Program Support	42	Monitoring and Evaluation	AFG	Afghanistan			2	Obligations	2019	700000	820757
8	Program Support	42	Monitoring and Evaluation	AFG	Afghanistan			3	Disbursements	2019	2035000	2386058
9	Multi-sector	52	Multi-sector - Unspecified	AFG	Afghanistan			2	Obligations	2019	710108	832609
9	Multi-sector	52	Multi-sector - Unspecified	AFG	Afghanistan			3	Disbursements	2019	24701308	28962528
9	Multi-sector	52	Multi-sector - Unspecified	AFG	Afghanistan			18	President's Budget Requests	2019	17755000	19885158
6	Environment	35	Natural Resources and Biodiversity	AFG	Afghanistan			18	President's Budget Requests	2019	2500000	2799938
3	Health	19	Nutrition	AFG	Afghanistan			2	Obligations	2019	28385876	33282718
3	Health	19	Nutrition	AFG	Afghanistan			3	Disbursements	2019	27239240	31938277
3	Health	19	Nutrition	AFG	Afghanistan			18	President's Budget Requests	2019	22800000	25535432
3	Health	15	Other Public Health Threats	AFG	Afghanistan			2	Obligations	2019	1600000	1876015
3	Health	15	Other Public Health Threats	AFG	Afghanistan			3	Disbursements	2019	1715714	2011690
3	Health	15	Other Public Health Threats	AFG	Afghanistan			18	President's Budget Requests	2019	5213000	5838430
1	Peace and Security	45	Peace and Security - General	AFG	Afghanistan			2	Obligations	2019	17015609	19950968
1	Peace and Security	45	Peace and Security - General	AFG	Afghanistan			3	Disbursements	2019	16526208	19377141
4	Education and Social Services	22	Policies, Regulations, and Systems	AFG	Afghanistan			2	Obligations	2019	2317767	2717604
4	Education and Social Services	22	Policies, Regulations, and Systems	AFG	Afghanistan			3	Disbursements	2019	3316205	3888286
2	Democracy, Human Rights, and Governance	9	Political Competition and Consensus-Building	AFG	Afghanistan			2	Obligations	2019	31329496	36734143
2	Democracy, Human Rights, and Governance	9	Political Competition and Consensus-Building	AFG	Afghanistan			3	Disbursements	2019	54484211	63883273
2	Democracy, Human Rights, and Governance	9	Political Competition and Consensus-Building	AFG	Afghanistan			18	President's Budget Requests	2019	17417000	19506606
5	Economic Development	30	Private Sector Competitiveness	AFG	Afghanistan			2	Obligations	2019	1307599	1533174
5	Economic Development	30	Private Sector Competitiveness	AFG	Afghanistan			3	Disbursements	2019	6530455	7657020
7	Humanitarian Assistance	37	Protection, Assistance and Solutions	AFG	Afghanistan			2	Obligations	2019	186158563	218272750
7	Humanitarian Assistance	37	Protection, Assistance and Solutions	AFG	Afghanistan			3	Disbursements	2019	92214474	108122376
2	Democracy, Human Rights, and Governance	7	Rule of Law and Human Rights	AFG	Afghanistan			1	Appropriated and Planned	2019	53260000	59649874
2	Democracy, Human Rights, and Governance	7	Rule of Law and Human Rights	AFG	Afghanistan			2	Obligations	2019	182414289	213882549
2	Democracy, Human Rights, and Governance	7	Rule of Law and Human Rights	AFG	Afghanistan			3	Disbursements	2019	216998656	254433061
2	Democracy, Human Rights, and Governance	7	Rule of Law and Human Rights	AFG	Afghanistan			18	President's Budget Requests	2019	56415000	63183396
4	Education and Social Services	23	Social Services	AFG	Afghanistan			1	Appropriated and Planned	2019	10000000	11199751
4	Education and Social Services	23	Social Services	AFG	Afghanistan			18	President's Budget Requests	2019	6972000	7808466
1	Peace and Security	3	Stabilization Operations and Security Sector Reform	AFG	Afghanistan			1	Appropriated and Planned	2019	21473000	24049225
1	Peace and Security	3	Stabilization Operations and Security Sector Reform	AFG	Afghanistan			2	Obligations	2019	3643116641	4271590132
1	Peace and Security	3	Stabilization Operations and Security Sector Reform	AFG	Afghanistan			3	Disbursements	2019	3334126833	3909296538
1	Peace and Security	3	Stabilization Operations and Security Sector Reform	AFG	Afghanistan			18	President's Budget Requests	2019	20800000	23295482
5	Economic Development	26	Trade and Investment	AFG	Afghanistan			2	Obligations	2019	7338729	8604733
5	Economic Development	26	Trade and Investment	AFG	Afghanistan			3	Disbursements	2019	12858859	15077144
5	Economic Development	26	Trade and Investment	AFG	Afghanistan			18	President's Budget Requests	2019	10245000	11474145
1	Peace and Security	5	Transnational Crime	AFG	Afghanistan			1	Appropriated and Planned	2019	2500000	2799938
1	Peace and Security	5	Transnational Crime	AFG	Afghanistan			2	Obligations	2019	2098717	2460767
1	Peace and Security	5	Transnational Crime	AFG	Afghanistan			3	Disbursements	2019	2851542	3343462
3	Health	12	Tuberculosis	AFG	Afghanistan			1	Appropriated and Planned	2019	3600000	4031910
3	Health	12	Tuberculosis	AFG	Afghanistan			2	Obligations	2019	2813214	3298521
3	Health	12	Tuberculosis	AFG	Afghanistan			3	Disbursements	2019	4300017	5041813
3	Health	12	Tuberculosis	AFG	Afghanistan			18	President's Budget Requests	2019	2400000	2687940
3	Health	18	Water Supply and Sanitation	AFG	Afghanistan			1	Appropriated and Planned	2019	13034000	14597755
3	Health	18	Water Supply and Sanitation	AFG	Afghanistan			2	Obligations	2019	21484676	25190995
3	Health	18	Water Supply and Sanitation	AFG	Afghanistan			3	Disbursements	2019	22331237	26183594
3	Health	18	Water Supply and Sanitation	AFG	Afghanistan			18	President's Budget Requests	2019	5000000	5599875
4	Education and Social Services	20	Basic Education	ALB	Albania			3	Disbursements	2019	42953	50362
2	Democracy, Human Rights, and Governance	10	Civil Society	ALB	Albania			1	Appropriated and Planned	2019	1500000	1679963
2	Democracy, Human Rights, and Governance	10	Civil Society	ALB	Albania			2	Obligations	2019	-19017	-22298
2	Democracy, Human Rights, and Governance	10	Civil Society	ALB	Albania			3	Disbursements	2019	486264	570150
1	Peace and Security	2	Combating Weapons of Mass Destruction (WMD)	ALB	Albania			2	Obligations	2019	170039	199372
1	Peace and Security	2	Combating Weapons of Mass Destruction (WMD)	ALB	Albania			3	Disbursements	2019	18199	21338
1	Peace and Security	2	Combating Weapons of Mass Destruction (WMD)	ALB	Albania			18	President's Budget Requests	2019	540000	604787
1	Peace and Security	1	Counter-Terrorism	ALB	Albania			3	Disbursements	2019	70523	82688
1	Peace and Security	1	Counter-Terrorism	ALB	Albania			18	President's Budget Requests	2019	2430000	2721539
8	Program Support	41	Direct Administrative Costs	ALB	Albania			2	Obligations	2019	1537438	1802657
8	Program Support	41	Direct Administrative Costs	ALB	Albania			3	Disbursements	2019	2177661	2553336
5	Economic Development	31	Economic Opportunity	ALB	Albania			2	Obligations	2019	100000	117251
5	Economic Development	31	Economic Opportunity	ALB	Albania			3	Disbursements	2019	183761	215461
4	Education and Social Services	48	Education and Social Services - General	ALB	Albania			2	Obligations	2019	1336339	1566868
4	Education and Social Services	48	Education and Social Services - General	ALB	Albania			3	Disbursements	2019	1310081	1536084
6	Environment	50	Environment - General	ALB	Albania			2	Obligations	2019	74730	87622
6	Environment	50	Environment - General	ALB	Albania			3	Disbursements	2019	74730	87622
5	Economic Development	27	Financial Sector	ALB	Albania			2	Obligations	2019	900000	1055259
5	Economic Development	27	Financial Sector	ALB	Albania			3	Disbursements	2019	971315	1138879
2	Democracy, Human Rights, and Governance	8	Good Governance	ALB	Albania			2	Obligations	2019	2095016	2456428
2	Democracy, Human Rights, and Governance	8	Good Governance	ALB	Albania			3	Disbursements	2019	3958941	4641902
3	Health	47	Health - General	ALB	Albania			2	Obligations	2019	538246	631100
3	Health	47	Health - General	ALB	Albania			3	Disbursements	2019	527673	618699
5	Economic Development	28	Infrastructure	ALB	Albania			3	Disbursements	2019	-77674	-91073
9	Multi-sector	52	Multi-sector - Unspecified	ALB	Albania			2	Obligations	2019	1107699	1298785
9	Multi-sector	52	Multi-sector - Unspecified	ALB	Albania			3	Disbursements	2019	53200	62379
1	Peace and Security	45	Peace and Security - General	ALB	Albania			2	Obligations	2019	597390	700443
1	Peace and Security	45	Peace and Security - General	ALB	Albania			3	Disbursements	2019	696894	817111
2	Democracy, Human Rights, and Governance	9	Political Competition and Consensus-Building	ALB	Albania			2	Obligations	2019	-12541	-14704
2	Democracy, Human Rights, and Governance	9	Political Competition and Consensus-Building	ALB	Albania			3	Disbursements	2019	44415	52076
5	Economic Development	30	Private Sector Competitiveness	ALB	Albania			2	Obligations	2019	1388624	1628173
5	Economic Development	30	Private Sector Competitiveness	ALB	Albania			3	Disbursements	2019	1368855	1604996
7	Humanitarian Assistance	37	Protection, Assistance and Solutions	ALB	Albania			3	Disbursements	2019	12008	14079
2	Democracy, Human Rights, and Governance	7	Rule of Law and Human Rights	ALB	Albania			1	Appropriated and Planned	2019	2400000	2687941
2	Democracy, Human Rights, and Governance	7	Rule of Law and Human Rights	ALB	Albania			2	Obligations	2019	6190627	7258572
2	Democracy, Human Rights, and Governance	7	Rule of Law and Human Rights	ALB	Albania			3	Disbursements	2019	4418813	5181102
2	Democracy, Human Rights, and Governance	7	Rule of Law and Human Rights	ALB	Albania			18	President's Budget Requests	2019	650000	727984
1	Peace and Security	3	Stabilization Operations and Security Sector Reform	ALB	Albania			1	Appropriated and Planned	2019	5079000	5688353
1	Peace and Security	3	Stabilization Operations and Security Sector Reform	ALB	Albania			2	Obligations	2019	8398725	9847589
1	Peace and Security	3	Stabilization Operations and Security Sector Reform	ALB	Albania			3	Disbursements	2019	7840364	9192905
1	Peace and Security	3	Stabilization Operations and Security Sector Reform	ALB	Albania			18	President's Budget Requests	2019	2750000	3079932
5	Economic Development	29	Agriculture	DZA	Algeria			2	Obligations	2019	148498	174116
5	Economic Development	29	Agriculture	DZA	Algeria			3	Disbursements	2019	39534	46354
2	Democracy, Human Rights, and Governance	10	Civil Society	DZA	Algeria			2	Obligations	2019	225000	263815
2	Democracy, Human Rights, and Governance	10	Civil Society	DZA	Algeria			3	Disbursements	2019	225000	263815
1	Peace and Security	2	Combating Weapons of Mass Destruction (WMD)	DZA	Algeria			1	Appropriated and Planned	2019	360000	403191
1	Peace and Security	2	Combating Weapons of Mass Destruction (WMD)	DZA	Algeria			2	Obligations	2019	13018750	15264613
1	Peace and Security	2	Combating Weapons of Mass Destruction (WMD)	DZA	Algeria			3	Disbursements	2019	13000000	15242628
1	Peace and Security	2	Combating Weapons of Mass Destruction (WMD)	DZA	Algeria			18	President's Budget Requests	2019	500000	559988
1	Peace and Security	1	Counter-Terrorism	DZA	Algeria			3	Disbursements	2019	2058662	2413801
8	Program Support	41	Direct Administrative Costs	DZA	Algeria			2	Obligations	2019	102730	120452
8	Program Support	41	Direct Administrative Costs	DZA	Algeria			3	Disbursements	2019	2400	2814
5	Economic Development	28	Infrastructure	DZA	Algeria			2	Obligations	2019	32661	38295
5	Economic Development	28	Infrastructure	DZA	Algeria			3	Disbursements	2019	55876	65515
5	Economic Development	32	Labor Policies and Markets	DZA	Algeria			2	Obligations	2019	750000	879382
9	Multi-sector	52	Multi-sector - Unspecified	DZA	Algeria			2	Obligations	2019	192741	225989
9	Multi-sector	52	Multi-sector - Unspecified	DZA	Algeria			3	Disbursements	2019	1468170	1721444
1	Peace and Security	45	Peace and Security - General	DZA	Algeria			2	Obligations	2019	696738	816932
1	Peace and Security	45	Peace and Security - General	DZA	Algeria			3	Disbursements	2019	118562	139014
7	Humanitarian Assistance	37	Protection, Assistance and Solutions	DZA	Algeria			2	Obligations	2019	10682187	12524969
7	Humanitarian Assistance	37	Protection, Assistance and Solutions	DZA	Algeria			3	Disbursements	2019	172066	201749
2	Democracy, Human Rights, and Governance	7	Rule of Law and Human Rights	DZA	Algeria			2	Obligations	2019	66000	77386
2	Democracy, Human Rights, and Governance	7	Rule of Law and Human Rights	DZA	Algeria			3	Disbursements	2019	66000	77386
1	Peace and Security	3	Stabilization Operations and Security Sector Reform	DZA	Algeria			1	Appropriated and Planned	2019	1117000	1251012
1	Peace and Security	3	Stabilization Operations and Security Sector Reform	DZA	Algeria			2	Obligations	2019	1275861	1495960
1	Peace and Security	3	Stabilization Operations and Security Sector Reform	DZA	Algeria			3	Disbursements	2019	475049	557000
1	Peace and Security	3	Stabilization Operations and Security Sector Reform	DZA	Algeria			18	President's Budget Requests	2019	1000000	1119975
5	Economic Development	26	Trade and Investment	DZA	Algeria			2	Obligations	2019	35000	41038
5	Economic Development	26	Trade and Investment	DZA	Algeria			3	Disbursements	2019	2005	2351
1	Peace and Security	5	Transnational Crime	DZA	Algeria			2	Obligations	2019	750000	879382
1	Peace and Security	5	Transnational Crime	DZA	Algeria			3	Disbursements	2019	750000	879382
4	Education and Social Services	20	Basic Education	AGO	Angola			2	Obligations	2019	-7955	-9327
2	Democracy, Human Rights, and Governance	10	Civil Society	AGO	Angola			2	Obligations	2019	296592	347757
2	Democracy, Human Rights, and Governance	10	Civil Society	AGO	Angola			3	Disbursements	2019	235004	275545
1	Peace and Security	6	Conflict Mitigation and Reconciliation	AGO	Angola			2	Obligations	2019	-53948	-63254
1	Peace and Security	6	Conflict Mitigation and Reconciliation	AGO	Angola			3	Disbursements	2019	530	621
8	Program Support	41	Direct Administrative Costs	AGO	Angola			2	Obligations	2019	5964210	6993087
8	Program Support	41	Direct Administrative Costs	AGO	Angola			3	Disbursements	2019	6233683	7309058
3	Health	17	Family Planning and Reproductive Health	AGO	Angola			1	Appropriated and Planned	2019	2000000	2239950
3	Health	17	Family Planning and Reproductive Health	AGO	Angola			2	Obligations	2019	1800000	2110517
3	Health	17	Family Planning and Reproductive Health	AGO	Angola			3	Disbursements	2019	935234	1096569
2	Democracy, Human Rights, and Governance	8	Good Governance	AGO	Angola			3	Disbursements	2019	513	601
3	Health	47	Health - General	AGO	Angola			2	Obligations	2019	191713	224784
3	Health	47	Health - General	AGO	Angola			3	Disbursements	2019	367041	430359
3	Health	11	HIV/AIDS	AGO	Angola			1	Appropriated and Planned	2019	4932000	5523717
3	Health	11	HIV/AIDS	AGO	Angola			2	Obligations	2019	12950515	15184608
3	Health	11	HIV/AIDS	AGO	Angola			3	Disbursements	2019	17230183	20202561
3	Health	11	HIV/AIDS	AGO	Angola			18	President's Budget Requests	2019	5756000	6446577
5	Economic Development	25	Macroeconomic Foundation for Growth	AGO	Angola			2	Obligations	2019	89253	104651
5	Economic Development	25	Macroeconomic Foundation for Growth	AGO	Angola			3	Disbursements	2019	61347	71929
3	Health	13	Malaria	AGO	Angola			1	Appropriated and Planned	2019	22000000	24639452
3	Health	13	Malaria	AGO	Angola			2	Obligations	2019	20560000	24106802
3	Health	13	Malaria	AGO	Angola			3	Disbursements	2019	24824448	29106911
3	Health	13	Malaria	AGO	Angola			18	President's Budget Requests	2019	20000000	22399502
8	Program Support	42	Monitoring and Evaluation	AGO	Angola			3	Disbursements	2019	165206	193706
9	Multi-sector	52	Multi-sector - Unspecified	AGO	Angola			3	Disbursements	2019	30000	35176
4	Education and Social Services	22	Policies, Regulations, and Systems	AGO	Angola			2	Obligations	2019	-4	-5
2	Democracy, Human Rights, and Governance	9	Political Competition and Consensus-Building	AGO	Angola			2	Obligations	2019	40000	46900
2	Democracy, Human Rights, and Governance	9	Political Competition and Consensus-Building	AGO	Angola			3	Disbursements	2019	40000	46900
7	Humanitarian Assistance	37	Protection, Assistance and Solutions	AGO	Angola			2	Obligations	2019	7519934	8817197
7	Humanitarian Assistance	37	Protection, Assistance and Solutions	AGO	Angola			3	Disbursements	2019	3832741	4493927
2	Democracy, Human Rights, and Governance	7	Rule of Law and Human Rights	AGO	Angola			2	Obligations	2019	174534	204642
2	Democracy, Human Rights, and Governance	7	Rule of Law and Human Rights	AGO	Angola			3	Disbursements	2019	174534	204642
1	Peace and Security	3	Stabilization Operations and Security Sector Reform	AGO	Angola			1	Appropriated and Planned	2019	4687000	5249323
1	Peace and Security	3	Stabilization Operations and Security Sector Reform	AGO	Angola			2	Obligations	2019	617508	724034
1	Peace and Security	3	Stabilization Operations and Security Sector Reform	AGO	Angola			3	Disbursements	2019	82239	96426
1	Peace and Security	3	Stabilization Operations and Security Sector Reform	AGO	Angola			18	President's Budget Requests	2019	2400000	2687940
1	Peace and Security	5	Transnational Crime	AGO	Angola			2	Obligations	2019	300000	351753
1	Peace and Security	5	Transnational Crime	AGO	Angola			3	Disbursements	2019	300000	351753
3	Health	18	Water Supply and Sanitation	AGO	Angola			2	Obligations	2019	-9610	-11268
3	Health	18	Water Supply and Sanitation	AGO	Angola			3	Disbursements	2019	368539	432115
6	Environment	44	Environment	AIA	Anguilla			2	Obligations	2019	184700	216563
7	Humanitarian Assistance	37	Protection, Assistance and Solutions	ATG	Antigua and Barbuda			2	Obligations	2019	-4	-5
1	Peace and Security	3	Stabilization Operations and Security Sector Reform	ATG	Antigua and Barbuda			2	Obligations	2019	167614	196529
1	Peace and Security	3	Stabilization Operations and Security Sector Reform	ATG	Antigua and Barbuda			3	Disbursements	2019	134956	158237
5	Economic Development	29	Agriculture	ARG	Argentina			2	Obligations	2019	79500	93214
5	Economic Development	29	Agriculture	ARG	Argentina			3	Disbursements	2019	252074	295559
2	Democracy, Human Rights, and Governance	10	Civil Society	ARG	Argentina			2	Obligations	2019	447164	524304
2	Democracy, Human Rights, and Governance	10	Civil Society	ARG	Argentina			3	Disbursements	2019	447164	524304
1	Peace and Security	2	Combating Weapons of Mass Destruction (WMD)	ARG	Argentina			2	Obligations	2019	10560	12382
1	Peace and Security	2	Combating Weapons of Mass Destruction (WMD)	ARG	Argentina			3	Disbursements	2019	15867	18605
1	Peace and Security	2	Combating Weapons of Mass Destruction (WMD)	ARG	Argentina			18	President's Budget Requests	2019	200000	223995
1	Peace and Security	1	Counter-Terrorism	ARG	Argentina			3	Disbursements	2019	290716	340867
8	Program Support	41	Direct Administrative Costs	ARG	Argentina			2	Obligations	2019	-104032	-121979
5	Economic Development	31	Economic Opportunity	ARG	Argentina			2	Obligations	2019	100000	117251
5	Economic Development	31	Economic Opportunity	ARG	Argentina			3	Disbursements	2019	185030	216950
4	Education and Social Services	48	Education and Social Services - General	ARG	Argentina			2	Obligations	2019	556009	651925
4	Education and Social Services	48	Education and Social Services - General	ARG	Argentina			3	Disbursements	2019	130870	153447
6	Environment	44	Environment	ARG	Argentina			3	Disbursements	2019	11052	12959
5	Economic Development	27	Financial Sector	ARG	Argentina			2	Obligations	2019	42000	49245
5	Economic Development	28	Infrastructure	ARG	Argentina			2	Obligations	2019	53974	63285
5	Economic Development	28	Infrastructure	ARG	Argentina			3	Disbursements	2019	53250	62436
5	Economic Development	32	Labor Policies and Markets	ARG	Argentina			2	Obligations	2019	5000000	5862550
5	Economic Development	32	Labor Policies and Markets	ARG	Argentina			3	Disbursements	2019	1141715	1338672
5	Economic Development	25	Macroeconomic Foundation for Growth	ARG	Argentina			2	Obligations	2019	1768890	2074024
5	Economic Development	25	Macroeconomic Foundation for Growth	ARG	Argentina			3	Disbursements	2019	1321800	1549823
6	Environment	35	Natural Resources and Biodiversity	ARG	Argentina			3	Disbursements	2019	-166334	-195028
1	Peace and Security	45	Peace and Security - General	ARG	Argentina			2	Obligations	2019	28719	33672
1	Peace and Security	45	Peace and Security - General	ARG	Argentina			3	Disbursements	2019	28719	33672
7	Humanitarian Assistance	37	Protection, Assistance and Solutions	ARG	Argentina			2	Obligations	2019	5310964	6227158
2	Democracy, Human Rights, and Governance	7	Rule of Law and Human Rights	ARG	Argentina			1	Appropriated and Planned	2019	1000000	1119975
2	Democracy, Human Rights, and Governance	7	Rule of Law and Human Rights	ARG	Argentina			2	Obligations	2019	2498039	2928976
2	Democracy, Human Rights, and Governance	7	Rule of Law and Human Rights	ARG	Argentina			3	Disbursements	2019	400095	469115
1	Peace and Security	3	Stabilization Operations and Security Sector Reform	ARG	Argentina			1	Appropriated and Planned	2019	589000	659665
1	Peace and Security	3	Stabilization Operations and Security Sector Reform	ARG	Argentina			2	Obligations	2019	4200916	4925615
1	Peace and Security	3	Stabilization Operations and Security Sector Reform	ARG	Argentina			3	Disbursements	2019	3629011	4255051
1	Peace and Security	3	Stabilization Operations and Security Sector Reform	ARG	Argentina			18	President's Budget Requests	2019	400000	447990
5	Economic Development	26	Trade and Investment	ARG	Argentina			2	Obligations	2019	120000	140701
5	Economic Development	26	Trade and Investment	ARG	Argentina			3	Disbursements	2019	13797	16177
1	Peace and Security	5	Transnational Crime	ARG	Argentina			1	Appropriated and Planned	2019	1500000	1679963
5	Economic Development	29	Agriculture	ARM	Armenia			2	Obligations	2019	-53	-62
4	Education and Social Services	20	Basic Education	ARM	Armenia			3	Disbursements	2019	933711	1094784
2	Democracy, Human Rights, and Governance	10	Civil Society	ARM	Armenia			1	Appropriated and Planned	2019	6025000	6747850
2	Democracy, Human Rights, and Governance	10	Civil Society	ARM	Armenia			2	Obligations	2019	8610836	10096290
2	Democracy, Human Rights, and Governance	10	Civil Society	ARM	Armenia			3	Disbursements	2019	1662905	1949775
2	Democracy, Human Rights, and Governance	10	Civil Society	ARM	Armenia			18	President's Budget Requests	2019	220000	246395
1	Peace and Security	2	Combating Weapons of Mass Destruction (WMD)	ARM	Armenia			2	Obligations	2019	4322360	5068010
1	Peace and Security	2	Combating Weapons of Mass Destruction (WMD)	ARM	Armenia			3	Disbursements	2019	4325233	5071378
1	Peace and Security	2	Combating Weapons of Mass Destruction (WMD)	ARM	Armenia			18	President's Budget Requests	2019	700000	783983
1	Peace and Security	6	Conflict Mitigation and Reconciliation	ARM	Armenia			1	Appropriated and Planned	2019	100000	111998
8	Program Support	41	Direct Administrative Costs	ARM	Armenia			2	Obligations	2019	6212538	7284262
8	Program Support	41	Direct Administrative Costs	ARM	Armenia			3	Disbursements	2019	5456837	6398212
7	Humanitarian Assistance	38	Disaster Readiness	ARM	Armenia			3	Disbursements	2019	100000	117251
4	Education and Social Services	48	Education and Social Services - General	ARM	Armenia			2	Obligations	2019	1977501	2318640
4	Education and Social Services	48	Education and Social Services - General	ARM	Armenia			3	Disbursements	2019	2003659	2349307
6	Environment	50	Environment - General	ARM	Armenia			2	Obligations	2019	100000	117251
6	Environment	50	Environment - General	ARM	Armenia			3	Disbursements	2019	100000	117251
3	Health	17	Family Planning and Reproductive Health	ARM	Armenia			2	Obligations	2019	-64952	-76157
3	Health	17	Family Planning and Reproductive Health	ARM	Armenia			3	Disbursements	2019	80009	93811
5	Economic Development	27	Financial Sector	ARM	Armenia			2	Obligations	2019	-134831	-158091
2	Democracy, Human Rights, and Governance	8	Good Governance	ARM	Armenia			1	Appropriated and Planned	2019	2320000	2598342
2	Democracy, Human Rights, and Governance	8	Good Governance	ARM	Armenia			2	Obligations	2019	1054189	1236048
2	Democracy, Human Rights, and Governance	8	Good Governance	ARM	Armenia			3	Disbursements	2019	2993056	3509389
4	Education and Social Services	21	Higher Education	ARM	Armenia			2	Obligations	2019	634492	743948
4	Education and Social Services	21	Higher Education	ARM	Armenia			3	Disbursements	2019	328813	385539
5	Economic Development	28	Infrastructure	ARM	Armenia			1	Appropriated and Planned	2019	4440000	4972689
5	Economic Development	28	Infrastructure	ARM	Armenia			2	Obligations	2019	2311272	2709988
5	Economic Development	28	Infrastructure	ARM	Armenia			3	Disbursements	2019	1520487	1782785
5	Economic Development	28	Infrastructure	ARM	Armenia			18	President's Budget Requests	2019	2200000	2463945
3	Health	16	Maternal and Child Health	ARM	Armenia			2	Obligations	2019	-13604	-15951
3	Health	16	Maternal and Child Health	ARM	Armenia			3	Disbursements	2019	253313	297013
9	Multi-sector	52	Multi-sector - Unspecified	ARM	Armenia			1	Appropriated and Planned	2019	2807000	3143770
9	Multi-sector	52	Multi-sector - Unspecified	ARM	Armenia			2	Obligations	2019	1602681	1879161
9	Multi-sector	52	Multi-sector - Unspecified	ARM	Armenia			3	Disbursements	2019	386045	452639
9	Multi-sector	52	Multi-sector - Unspecified	ARM	Armenia			18	President's Budget Requests	2019	820000	918380
6	Environment	35	Natural Resources and Biodiversity	ARM	Armenia			1	Appropriated and Planned	2019	250000	279994
6	Environment	35	Natural Resources and Biodiversity	ARM	Armenia			2	Obligations	2019	4000	4690
3	Health	15	Other Public Health Threats	ARM	Armenia			2	Obligations	2019	767915	900388
3	Health	15	Other Public Health Threats	ARM	Armenia			3	Disbursements	2019	2250	2639
1	Peace and Security	45	Peace and Security - General	ARM	Armenia			2	Obligations	2019	456910	535731
1	Peace and Security	45	Peace and Security - General	ARM	Armenia			3	Disbursements	2019	857631	1005581
4	Education and Social Services	22	Policies, Regulations, and Systems	ARM	Armenia			2	Obligations	2019	-234813	-275320
4	Education and Social Services	22	Policies, Regulations, and Systems	ARM	Armenia			3	Disbursements	2019	259826	304648
2	Democracy, Human Rights, and Governance	9	Political Competition and Consensus-Building	ARM	Armenia			1	Appropriated and Planned	2019	3100000	3471923
2	Democracy, Human Rights, and Governance	9	Political Competition and Consensus-Building	ARM	Armenia			2	Obligations	2019	500000	586255
2	Democracy, Human Rights, and Governance	9	Political Competition and Consensus-Building	ARM	Armenia			3	Disbursements	2019	3020161	3541170
5	Economic Development	30	Private Sector Competitiveness	ARM	Armenia			2	Obligations	2019	3899633	4572359
5	Economic Development	30	Private Sector Competitiveness	ARM	Armenia			3	Disbursements	2019	3785248	4438243
7	Humanitarian Assistance	37	Protection, Assistance and Solutions	ARM	Armenia			2	Obligations	2019	889958	1043485
7	Humanitarian Assistance	37	Protection, Assistance and Solutions	ARM	Armenia			3	Disbursements	2019	170671	200113
2	Democracy, Human Rights, and Governance	7	Rule of Law and Human Rights	ARM	Armenia			1	Appropriated and Planned	2019	5458000	6112824
2	Democracy, Human Rights, and Governance	7	Rule of Law and Human Rights	ARM	Armenia			2	Obligations	2019	6415112	7521783
2	Democracy, Human Rights, and Governance	7	Rule of Law and Human Rights	ARM	Armenia			3	Disbursements	2019	2693236	3157845
2	Democracy, Human Rights, and Governance	7	Rule of Law and Human Rights	ARM	Armenia			18	President's Budget Requests	2019	500000	559988
1	Peace and Security	3	Stabilization Operations and Security Sector Reform	ARM	Armenia			1	Appropriated and Planned	2019	5084000	5693953
1	Peace and Security	3	Stabilization Operations and Security Sector Reform	ARM	Armenia			2	Obligations	2019	2920509	3424326
1	Peace and Security	3	Stabilization Operations and Security Sector Reform	ARM	Armenia			3	Disbursements	2019	2434544	2854527
1	Peace and Security	3	Stabilization Operations and Security Sector Reform	ARM	Armenia			18	President's Budget Requests	2019	1600000	1791960
5	Economic Development	26	Trade and Investment	ARM	Armenia			1	Appropriated and Planned	2019	500000	559988
5	Economic Development	26	Trade and Investment	ARM	Armenia			2	Obligations	2019	100000	117251
5	Economic Development	26	Trade and Investment	ARM	Armenia			3	Disbursements	2019	63032	73905
3	Health	12	Tuberculosis	ARM	Armenia			2	Obligations	2019	386124	452735
3	Health	12	Tuberculosis	ARM	Armenia			3	Disbursements	2019	386124	452735
3	Health	18	Water Supply and Sanitation	ARM	Armenia			2	Obligations	2019	0	0
3	Health	18	Water Supply and Sanitation	ARM	Armenia			3	Disbursements	2019	338023	396335
7	Humanitarian Assistance	37	Protection, Assistance and Solutions	ABW	Aruba			2	Obligations	2019	75000	87938
5	Economic Development	29	Agriculture	ASN	Asia Region			2	Obligations	2019	-906287	-1062630
5	Economic Development	29	Agriculture	ASN	Asia Region			3	Disbursements	2019	632133	741181
4	Education and Social Services	20	Basic Education	ASN	Asia Region			2	Obligations	2019	1037133	1216049
4	Education and Social Services	20	Basic Education	ASN	Asia Region			3	Disbursements	2019	446380	523385
2	Democracy, Human Rights, and Governance	10	Civil Society	ASN	Asia Region			2	Obligations	2019	2802287	3285709
2	Democracy, Human Rights, and Governance	10	Civil Society	ASN	Asia Region			3	Disbursements	2019	2474395	2901252
6	Environment	36	Clean Productive Environment	ASN	Asia Region			2	Obligations	2019	1975000	2315707
6	Environment	36	Clean Productive Environment	ASN	Asia Region			3	Disbursements	2019	1430109	1676816
1	Peace and Security	2	Combating Weapons of Mass Destruction (WMD)	ASN	Asia Region			2	Obligations	2019	26668000	31268493
1	Peace and Security	2	Combating Weapons of Mass Destruction (WMD)	ASN	Asia Region			3	Disbursements	2019	26668000	31268493
1	Peace and Security	6	Conflict Mitigation and Reconciliation	ASN	Asia Region			3	Disbursements	2019	99166	116273
8	Program Support	41	Direct Administrative Costs	ASN	Asia Region			2	Obligations	2019	7953250	9325258
8	Program Support	41	Direct Administrative Costs	ASN	Asia Region			3	Disbursements	2019	6531359	7658076
7	Humanitarian Assistance	38	Disaster Readiness	ASN	Asia Region			2	Obligations	2019	8680730	10178243
7	Humanitarian Assistance	38	Disaster Readiness	ASN	Asia Region			3	Disbursements	2019	1121583	1315067
3	Health	17	Family Planning and Reproductive Health	ASN	Asia Region			2	Obligations	2019	1747192	2048600
3	Health	17	Family Planning and Reproductive Health	ASN	Asia Region			3	Disbursements	2019	1505630	1765367
2	Democracy, Human Rights, and Governance	8	Good Governance	ASN	Asia Region			2	Obligations	2019	12000000	14070118
2	Democracy, Human Rights, and Governance	8	Good Governance	ASN	Asia Region			3	Disbursements	2019	83154	97498
4	Education and Social Services	21	Higher Education	ASN	Asia Region			2	Obligations	2019	746930	875784
4	Education and Social Services	21	Higher Education	ASN	Asia Region			3	Disbursements	2019	228940	268435
3	Health	11	HIV/AIDS	ASN	Asia Region			2	Obligations	2019	10899001	12779185
3	Health	11	HIV/AIDS	ASN	Asia Region			3	Disbursements	2019	11757465	13785742
5	Economic Development	28	Infrastructure	ASN	Asia Region			2	Obligations	2019	4367152	5120529
5	Economic Development	28	Infrastructure	ASN	Asia Region			3	Disbursements	2019	173363	203270
5	Economic Development	32	Labor Policies and Markets	ASN	Asia Region			3	Disbursements	2019	707033	829003
5	Economic Development	25	Macroeconomic Foundation for Growth	ASN	Asia Region			2	Obligations	2019	2978084	3491833
5	Economic Development	25	Macroeconomic Foundation for Growth	ASN	Asia Region			3	Disbursements	2019	953583	1118084
3	Health	16	Maternal and Child Health	ASN	Asia Region			2	Obligations	2019	1305705	1530953
3	Health	16	Maternal and Child Health	ASN	Asia Region			3	Disbursements	2019	1038248	1217355
6	Environment	35	Natural Resources and Biodiversity	ASN	Asia Region			2	Obligations	2019	35000	41038
3	Health	14	Pandemic Influenza and Other Emerging Threats (PIOET)	ASN	Asia Region			3	Disbursements	2019	-9970	-11690
2	Democracy, Human Rights, and Governance	9	Political Competition and Consensus-Building	ASN	Asia Region			2	Obligations	2019	100000	117251
2	Democracy, Human Rights, and Governance	9	Political Competition and Consensus-Building	ASN	Asia Region			3	Disbursements	2019	116215	136263
5	Economic Development	30	Private Sector Competitiveness	ASN	Asia Region			2	Obligations	2019	356157	417598
5	Economic Development	30	Private Sector Competitiveness	ASN	Asia Region			3	Disbursements	2019	356157	417598
7	Humanitarian Assistance	37	Protection, Assistance and Solutions	ASN	Asia Region			2	Obligations	2019	2840235	3330203
7	Humanitarian Assistance	37	Protection, Assistance and Solutions	ASN	Asia Region			3	Disbursements	2019	3017800	3538400
2	Democracy, Human Rights, and Governance	7	Rule of Law and Human Rights	ASN	Asia Region			2	Obligations	2019	894921	1049304
2	Democracy, Human Rights, and Governance	7	Rule of Law and Human Rights	ASN	Asia Region			3	Disbursements	2019	562176	659157
4	Education and Social Services	23	Social Services	ASN	Asia Region			3	Disbursements	2019	23399	27436
5	Economic Development	26	Trade and Investment	ASN	Asia Region			2	Obligations	2019	10887176	12765321
5	Economic Development	26	Trade and Investment	ASN	Asia Region			3	Disbursements	2019	4427607	5191413
3	Health	18	Water Supply and Sanitation	ASN	Asia Region			3	Disbursements	2019	88203	103419
6	Environment	36	Clean Productive Environment	ANS	Asia, Middle East and North Africa Region			3	Disbursements	2019	703263	824584
6	Environment	44	Environment	ANS	Asia, Middle East and North Africa Region			3	Disbursements	2019	108841	127617
6	Environment	35	Natural Resources and Biodiversity	ANS	Asia, Middle East and North Africa Region			3	Disbursements	2019	48883	57316
2	Democracy, Human Rights, and Governance	7	Rule of Law and Human Rights	ANS	Asia, Middle East and North Africa Region			2	Obligations	2019	2003239	2348818
2	Democracy, Human Rights, and Governance	7	Rule of Law and Human Rights	ANS	Asia, Middle East and North Africa Region			3	Disbursements	2019	623501	731061
1	Peace and Security	45	Peace and Security - General	AUS	Australia			2	Obligations	2019	27759	32548
1	Peace and Security	45	Peace and Security - General	AUS	Australia			3	Disbursements	2019	27759	32548
1	Peace and Security	3	Stabilization Operations and Security Sector Reform	AUT	Austria			2	Obligations	2019	3135	3675
1	Peace and Security	3	Stabilization Operations and Security Sector Reform	AUT	Austria			3	Disbursements	2019	3135	3675
4	Education and Social Services	20	Basic Education	AZE	Azerbaijan			3	Disbursements	2019	83713	98153
2	Democracy, Human Rights, and Governance	10	Civil Society	AZE	Azerbaijan			1	Appropriated and Planned	2019	3447000	3860554
2	Democracy, Human Rights, and Governance	10	Civil Society	AZE	Azerbaijan			2	Obligations	2019	1958220	2296031
2	Democracy, Human Rights, and Governance	10	Civil Society	AZE	Azerbaijan			3	Disbursements	2019	2670887	3131643
2	Democracy, Human Rights, and Governance	10	Civil Society	AZE	Azerbaijan			18	President's Budget Requests	2019	1300000	1455968
1	Peace and Security	2	Combating Weapons of Mass Destruction (WMD)	AZE	Azerbaijan			2	Obligations	2019	3220000	3775482
1	Peace and Security	2	Combating Weapons of Mass Destruction (WMD)	AZE	Azerbaijan			3	Disbursements	2019	3240129	3799084
1	Peace and Security	2	Combating Weapons of Mass Destruction (WMD)	AZE	Azerbaijan			18	President's Budget Requests	2019	400000	447990
1	Peace and Security	6	Conflict Mitigation and Reconciliation	AZE	Azerbaijan			1	Appropriated and Planned	2019	70000	78398
1	Peace and Security	1	Counter-Terrorism	AZE	Azerbaijan			1	Appropriated and Planned	2019	730000	817582
1	Peace and Security	1	Counter-Terrorism	AZE	Azerbaijan			2	Obligations	2019	292343	342775
1	Peace and Security	1	Counter-Terrorism	AZE	Azerbaijan			3	Disbursements	2019	434793	509798
1	Peace and Security	1	Counter-Terrorism	AZE	Azerbaijan			18	President's Budget Requests	2019	250000	279994
8	Program Support	41	Direct Administrative Costs	AZE	Azerbaijan			2	Obligations	2019	4022691	4716646
8	Program Support	41	Direct Administrative Costs	AZE	Azerbaijan			3	Disbursements	2019	3688591	4324913
5	Economic Development	31	Economic Opportunity	AZE	Azerbaijan			3	Disbursements	2019	707	829
5	Economic Development	27	Financial Sector	AZE	Azerbaijan			2	Obligations	2019	1000000	1172509
5	Economic Development	27	Financial Sector	AZE	Azerbaijan			3	Disbursements	2019	23520	27578
2	Democracy, Human Rights, and Governance	8	Good Governance	AZE	Azerbaijan			1	Appropriated and Planned	2019	300000	335993
2	Democracy, Human Rights, and Governance	8	Good Governance	AZE	Azerbaijan			2	Obligations	2019	650000	762131
2	Democracy, Human Rights, and Governance	8	Good Governance	AZE	Azerbaijan			3	Disbursements	2019	760562	891767
8	Program Support	42	Monitoring and Evaluation	AZE	Azerbaijan			2	Obligations	2019	100000	117251
8	Program Support	42	Monitoring and Evaluation	AZE	Azerbaijan			3	Disbursements	2019	184859	216749
9	Multi-sector	52	Multi-sector - Unspecified	AZE	Azerbaijan			1	Appropriated and Planned	2019	2446000	2739459
9	Multi-sector	52	Multi-sector - Unspecified	AZE	Azerbaijan			2	Obligations	2019	489084	573454
9	Multi-sector	52	Multi-sector - Unspecified	AZE	Azerbaijan			3	Disbursements	2019	419707	492111
9	Multi-sector	52	Multi-sector - Unspecified	AZE	Azerbaijan			18	President's Budget Requests	2019	1300000	1455968
1	Peace and Security	45	Peace and Security - General	AZE	Azerbaijan			2	Obligations	2019	365173	428172
1	Peace and Security	45	Peace and Security - General	AZE	Azerbaijan			3	Disbursements	2019	430548	504824
2	Democracy, Human Rights, and Governance	9	Political Competition and Consensus-Building	AZE	Azerbaijan			2	Obligations	2019	146258	171489
2	Democracy, Human Rights, and Governance	9	Political Competition and Consensus-Building	AZE	Azerbaijan			3	Disbursements	2019	150275	176199
5	Economic Development	30	Private Sector Competitiveness	AZE	Azerbaijan			1	Appropriated and Planned	2019	480000	537588
5	Economic Development	30	Private Sector Competitiveness	AZE	Azerbaijan			2	Obligations	2019	2320000	2720223
5	Economic Development	30	Private Sector Competitiveness	AZE	Azerbaijan			3	Disbursements	2019	3329837	3904266
7	Humanitarian Assistance	37	Protection, Assistance and Solutions	AZE	Azerbaijan			2	Obligations	2019	500000	586255
7	Humanitarian Assistance	37	Protection, Assistance and Solutions	AZE	Azerbaijan			3	Disbursements	2019	20000	23450
2	Democracy, Human Rights, and Governance	7	Rule of Law and Human Rights	AZE	Azerbaijan			1	Appropriated and Planned	2019	125000	139997
2	Democracy, Human Rights, and Governance	7	Rule of Law and Human Rights	AZE	Azerbaijan			2	Obligations	2019	754639	884821
2	Democracy, Human Rights, and Governance	7	Rule of Law and Human Rights	AZE	Azerbaijan			3	Disbursements	2019	1030639	1208435
1	Peace and Security	3	Stabilization Operations and Security Sector Reform	AZE	Azerbaijan			1	Appropriated and Planned	2019	597000	668625
1	Peace and Security	3	Stabilization Operations and Security Sector Reform	AZE	Azerbaijan			2	Obligations	2019	14472886	16969603
1	Peace and Security	3	Stabilization Operations and Security Sector Reform	AZE	Azerbaijan			3	Disbursements	2019	13824219	16209034
1	Peace and Security	3	Stabilization Operations and Security Sector Reform	AZE	Azerbaijan			18	President's Budget Requests	2019	600000	671985
5	Economic Development	26	Trade and Investment	AZE	Azerbaijan			1	Appropriated and Planned	2019	1012000	1133415
5	Economic Development	26	Trade and Investment	AZE	Azerbaijan			2	Obligations	2019	645000	756268
5	Economic Development	26	Trade and Investment	AZE	Azerbaijan			3	Disbursements	2019	105479	123676
5	Economic Development	26	Trade and Investment	AZE	Azerbaijan			18	President's Budget Requests	2019	150000	167996
1	Peace and Security	5	Transnational Crime	AZE	Azerbaijan			1	Appropriated and Planned	2019	150000	167996
1	Peace and Security	1	Counter-Terrorism	BHS	Bahamas			2	Obligations	2019	-47588	-55798
7	Humanitarian Assistance	38	Disaster Readiness	BHS	Bahamas			2	Obligations	2019	-173	-203
6	Environment	35	Natural Resources and Biodiversity	BHS	Bahamas			3	Disbursements	2019	149886	175743
1	Peace and Security	45	Peace and Security - General	BHS	Bahamas			2	Obligations	2019	341531	400449
1	Peace and Security	45	Peace and Security - General	BHS	Bahamas			3	Disbursements	2019	341531	400449
7	Humanitarian Assistance	37	Protection, Assistance and Solutions	BHS	Bahamas			2	Obligations	2019	20671809	24237902
7	Humanitarian Assistance	37	Protection, Assistance and Solutions	BHS	Bahamas			3	Disbursements	2019	539451	632512
1	Peace and Security	3	Stabilization Operations and Security Sector Reform	BHS	Bahamas			1	Appropriated and Planned	2019	196000	219515
1	Peace and Security	3	Stabilization Operations and Security Sector Reform	BHS	Bahamas			2	Obligations	2019	7623500	8938628
1	Peace and Security	3	Stabilization Operations and Security Sector Reform	BHS	Bahamas			3	Disbursements	2019	7544961	8846540
1	Peace and Security	3	Stabilization Operations and Security Sector Reform	BHS	Bahamas			18	President's Budget Requests	2019	200000	223995
1	Peace and Security	1	Counter-Terrorism	BHR	Bahrain			2	Obligations	2019	94374	110654
1	Peace and Security	1	Counter-Terrorism	BHR	Bahrain			3	Disbursements	2019	297037	348278
1	Peace and Security	1	Counter-Terrorism	BHR	Bahrain			18	President's Budget Requests	2019	400000	447990
8	Program Support	41	Direct Administrative Costs	BHR	Bahrain			2	Obligations	2019	-171578	-201178
8	Program Support	41	Direct Administrative Costs	BHR	Bahrain			3	Disbursements	2019	100170	117451
7	Humanitarian Assistance	38	Disaster Readiness	BHR	Bahrain			2	Obligations	2019	-1259	-1476
5	Economic Development	27	Financial Sector	BHR	Bahrain			2	Obligations	2019	365757	428854
9	Multi-sector	52	Multi-sector - Unspecified	BHR	Bahrain			3	Disbursements	2019	478174	560664
1	Peace and Security	45	Peace and Security - General	BHR	Bahrain			2	Obligations	2019	16888	19800
1	Peace and Security	45	Peace and Security - General	BHR	Bahrain			3	Disbursements	2019	16888	19800
2	Democracy, Human Rights, and Governance	7	Rule of Law and Human Rights	BHR	Bahrain			2	Obligations	2019	592592	694820
2	Democracy, Human Rights, and Governance	7	Rule of Law and Human Rights	BHR	Bahrain			3	Disbursements	2019	824710	966979
1	Peace and Security	3	Stabilization Operations and Security Sector Reform	BHR	Bahrain			1	Appropriated and Planned	2019	569000	637266
1	Peace and Security	3	Stabilization Operations and Security Sector Reform	BHR	Bahrain			2	Obligations	2019	21827424	25592869
1	Peace and Security	3	Stabilization Operations and Security Sector Reform	BHR	Bahrain			3	Disbursements	2019	21665104	25402547
1	Peace and Security	3	Stabilization Operations and Security Sector Reform	BHR	Bahrain			18	President's Budget Requests	2019	400000	447990
5	Economic Development	29	Agriculture	BGD	Bangladesh			1	Appropriated and Planned	2019	50468000	56522904
5	Economic Development	29	Agriculture	BGD	Bangladesh			2	Obligations	2019	34266602	40177928
5	Economic Development	29	Agriculture	BGD	Bangladesh			3	Disbursements	2019	43830620	51391830
5	Economic Development	29	Agriculture	BGD	Bangladesh			18	President's Budget Requests	2019	39000000	43679029
4	Education and Social Services	20	Basic Education	BGD	Bangladesh			1	Appropriated and Planned	2019	18000000	20159552
4	Education and Social Services	20	Basic Education	BGD	Bangladesh			2	Obligations	2019	2225000	2608835
4	Education and Social Services	20	Basic Education	BGD	Bangladesh			3	Disbursements	2019	4562006	5348997
4	Education and Social Services	20	Basic Education	BGD	Bangladesh			18	President's Budget Requests	2019	6300000	7055843
2	Democracy, Human Rights, and Governance	10	Civil Society	BGD	Bangladesh			1	Appropriated and Planned	2019	7121000	7975343
2	Democracy, Human Rights, and Governance	10	Civil Society	BGD	Bangladesh			2	Obligations	2019	10034319	11765338
2	Democracy, Human Rights, and Governance	10	Civil Society	BGD	Bangladesh			3	Disbursements	2019	6755847	7921298
2	Democracy, Human Rights, and Governance	10	Civil Society	BGD	Bangladesh			18	President's Budget Requests	2019	9300000	10415768
6	Environment	36	Clean Productive Environment	BGD	Bangladesh			2	Obligations	2019	624873	732671
6	Environment	36	Clean Productive Environment	BGD	Bangladesh			3	Disbursements	2019	2049756	2403360
1	Peace and Security	2	Combating Weapons of Mass Destruction (WMD)	BGD	Bangladesh			2	Obligations	2019	12000	14070
1	Peace and Security	2	Combating Weapons of Mass Destruction (WMD)	BGD	Bangladesh			3	Disbursements	2019	1195	1402
1	Peace and Security	2	Combating Weapons of Mass Destruction (WMD)	BGD	Bangladesh			18	President's Budget Requests	2019	260000	291194
1	Peace and Security	6	Conflict Mitigation and Reconciliation	BGD	Bangladesh			1	Appropriated and Planned	2019	850000	951979
1	Peace and Security	6	Conflict Mitigation and Reconciliation	BGD	Bangladesh			2	Obligations	2019	1950000	2286394
1	Peace and Security	6	Conflict Mitigation and Reconciliation	BGD	Bangladesh			3	Disbursements	2019	844878	990627
1	Peace and Security	1	Counter-Terrorism	BGD	Bangladesh			1	Appropriated and Planned	2019	3000000	3359925
1	Peace and Security	1	Counter-Terrorism	BGD	Bangladesh			2	Obligations	2019	15105936	17711858
1	Peace and Security	1	Counter-Terrorism	BGD	Bangladesh			3	Disbursements	2019	17402402	20404491
1	Peace and Security	1	Counter-Terrorism	BGD	Bangladesh			18	President's Budget Requests	2019	9000000	10079776
8	Program Support	41	Direct Administrative Costs	BGD	Bangladesh			2	Obligations	2019	36445913	42733204
8	Program Support	41	Direct Administrative Costs	BGD	Bangladesh			3	Disbursements	2019	30461639	35716558
7	Humanitarian Assistance	38	Disaster Readiness	BGD	Bangladesh			1	Appropriated and Planned	2019	2821000	3159450
7	Humanitarian Assistance	38	Disaster Readiness	BGD	Bangladesh			2	Obligations	2019	6623487	7766104
7	Humanitarian Assistance	38	Disaster Readiness	BGD	Bangladesh			3	Disbursements	2019	2457037	2880901
5	Economic Development	31	Economic Opportunity	BGD	Bangladesh			18	President's Budget Requests	2019	1000000	1119975
3	Health	17	Family Planning and Reproductive Health	BGD	Bangladesh			1	Appropriated and Planned	2019	20333000	22772454
3	Health	17	Family Planning and Reproductive Health	BGD	Bangladesh			2	Obligations	2019	17013186	19948128
3	Health	17	Family Planning and Reproductive Health	BGD	Bangladesh			3	Disbursements	2019	18474673	21661733
3	Health	17	Family Planning and Reproductive Health	BGD	Bangladesh			18	President's Budget Requests	2019	9000000	10079776
5	Economic Development	27	Financial Sector	BGD	Bangladesh			2	Obligations	2019	1205725	1413724
5	Economic Development	27	Financial Sector	BGD	Bangladesh			3	Disbursements	2019	1126451	1320775
2	Democracy, Human Rights, and Governance	8	Good Governance	BGD	Bangladesh			1	Appropriated and Planned	2019	660000	739184
2	Democracy, Human Rights, and Governance	8	Good Governance	BGD	Bangladesh			2	Obligations	2019	1074023	1259303
2	Democracy, Human Rights, and Governance	8	Good Governance	BGD	Bangladesh			3	Disbursements	2019	582663	683177
2	Democracy, Human Rights, and Governance	8	Good Governance	BGD	Bangladesh			18	President's Budget Requests	2019	1200000	1343970
3	Health	47	Health - General	BGD	Bangladesh			2	Obligations	2019	281765	330371
3	Health	47	Health - General	BGD	Bangladesh			3	Disbursements	2019	333283	390778
3	Health	11	HIV/AIDS	BGD	Bangladesh			2	Obligations	2019	0	0
3	Health	11	HIV/AIDS	BGD	Bangladesh			3	Disbursements	2019	181651	212987
5	Economic Development	28	Infrastructure	BGD	Bangladesh			2	Obligations	2019	-54533	-63941
5	Economic Development	28	Infrastructure	BGD	Bangladesh			3	Disbursements	2019	12093	14179
5	Economic Development	32	Labor Policies and Markets	BGD	Bangladesh			3	Disbursements	2019	735502	862385
5	Economic Development	25	Macroeconomic Foundation for Growth	BGD	Bangladesh			2	Obligations	2019	2971685	3484330
5	Economic Development	25	Macroeconomic Foundation for Growth	BGD	Bangladesh			3	Disbursements	2019	4447013	5214166
3	Health	16	Maternal and Child Health	BGD	Bangladesh			1	Appropriated and Planned	2019	27790000	31124108
3	Health	16	Maternal and Child Health	BGD	Bangladesh			2	Obligations	2019	19641686	23030070
3	Health	16	Maternal and Child Health	BGD	Bangladesh			3	Disbursements	2019	30283148	35507287
3	Health	16	Maternal and Child Health	BGD	Bangladesh			18	President's Budget Requests	2019	10000000	11199751
8	Program Support	42	Monitoring and Evaluation	BGD	Bangladesh			2	Obligations	2019	770000	902832
8	Program Support	42	Monitoring and Evaluation	BGD	Bangladesh			3	Disbursements	2019	605630	710107
9	Multi-sector	52	Multi-sector - Unspecified	BGD	Bangladesh			1	Appropriated and Planned	2019	6347000	7108482
9	Multi-sector	52	Multi-sector - Unspecified	BGD	Bangladesh			3	Disbursements	2019	36000	42210
6	Environment	35	Natural Resources and Biodiversity	BGD	Bangladesh			1	Appropriated and Planned	2019	8675000	9715784
6	Environment	35	Natural Resources and Biodiversity	BGD	Bangladesh			2	Obligations	2019	30000	35175
6	Environment	35	Natural Resources and Biodiversity	BGD	Bangladesh			3	Disbursements	2019	-149327	-175088
6	Environment	35	Natural Resources and Biodiversity	BGD	Bangladesh			18	President's Budget Requests	2019	9000000	10079776
3	Health	19	Nutrition	BGD	Bangladesh			1	Appropriated and Planned	2019	23695000	26537810
3	Health	19	Nutrition	BGD	Bangladesh			2	Obligations	2019	11864719	13911499
3	Health	19	Nutrition	BGD	Bangladesh			3	Disbursements	2019	17454366	20465418
3	Health	19	Nutrition	BGD	Bangladesh			18	President's Budget Requests	2019	4750000	5319882
3	Health	15	Other Public Health Threats	BGD	Bangladesh			2	Obligations	2019	-120088	-140804
3	Health	15	Other Public Health Threats	BGD	Bangladesh			3	Disbursements	2019	16780	19675
3	Health	14	Pandemic Influenza and Other Emerging Threats (PIOET)	BGD	Bangladesh			2	Obligations	2019	4602504	5396482
3	Health	14	Pandemic Influenza and Other Emerging Threats (PIOET)	BGD	Bangladesh			3	Disbursements	2019	395178	463351
1	Peace and Security	45	Peace and Security - General	BGD	Bangladesh			2	Obligations	2019	537974	630779
1	Peace and Security	45	Peace and Security - General	BGD	Bangladesh			3	Disbursements	2019	678331	795349
4	Education and Social Services	22	Policies, Regulations, and Systems	BGD	Bangladesh			3	Disbursements	2019	244500	286678
2	Democracy, Human Rights, and Governance	9	Political Competition and Consensus-Building	BGD	Bangladesh			1	Appropriated and Planned	2019	570000	638386
2	Democracy, Human Rights, and Governance	9	Political Competition and Consensus-Building	BGD	Bangladesh			2	Obligations	2019	8500080	9966427
2	Democracy, Human Rights, and Governance	9	Political Competition and Consensus-Building	BGD	Bangladesh			3	Disbursements	2019	7889365	9250362
2	Democracy, Human Rights, and Governance	9	Political Competition and Consensus-Building	BGD	Bangladesh			18	President's Budget Requests	2019	4000000	4479900
5	Economic Development	30	Private Sector Competitiveness	BGD	Bangladesh			1	Appropriated and Planned	2019	3000000	3359925
5	Economic Development	30	Private Sector Competitiveness	BGD	Bangladesh			2	Obligations	2019	6552682	7683085
5	Economic Development	30	Private Sector Competitiveness	BGD	Bangladesh			3	Disbursements	2019	6563086	7695283
7	Humanitarian Assistance	37	Protection, Assistance and Solutions	BGD	Bangladesh			2	Obligations	2019	274969490	322404437
7	Humanitarian Assistance	37	Protection, Assistance and Solutions	BGD	Bangladesh			3	Disbursements	2019	158558563	185911475
2	Democracy, Human Rights, and Governance	7	Rule of Law and Human Rights	BGD	Bangladesh			1	Appropriated and Planned	2019	3470000	3886313
2	Democracy, Human Rights, and Governance	7	Rule of Law and Human Rights	BGD	Bangladesh			2	Obligations	2019	9075014	10640542
2	Democracy, Human Rights, and Governance	7	Rule of Law and Human Rights	BGD	Bangladesh			3	Disbursements	2019	5297301	6211141
2	Democracy, Human Rights, and Governance	7	Rule of Law and Human Rights	BGD	Bangladesh			18	President's Budget Requests	2019	5300000	5935868
4	Education and Social Services	24	Social Assistance	BGD	Bangladesh			1	Appropriated and Planned	2019	2000000	2239950
4	Education and Social Services	24	Social Assistance	BGD	Bangladesh			2	Obligations	2019	447435	524623
4	Education and Social Services	24	Social Assistance	BGD	Bangladesh			3	Disbursements	2019	447435	524623
1	Peace and Security	3	Stabilization Operations and Security Sector Reform	BGD	Bangladesh			1	Appropriated and Planned	2019	4290000	4804693
1	Peace and Security	3	Stabilization Operations and Security Sector Reform	BGD	Bangladesh			2	Obligations	2019	8690279	10189438
1	Peace and Security	3	Stabilization Operations and Security Sector Reform	BGD	Bangladesh			3	Disbursements	2019	7473450	8762694
1	Peace and Security	3	Stabilization Operations and Security Sector Reform	BGD	Bangladesh			18	President's Budget Requests	2019	2500000	2799938
1	Peace and Security	5	Transnational Crime	BGD	Bangladesh			1	Appropriated and Planned	2019	1000000	1119975
1	Peace and Security	5	Transnational Crime	BGD	Bangladesh			18	President's Budget Requests	2019	800000	895980
3	Health	12	Tuberculosis	BGD	Bangladesh			1	Appropriated and Planned	2019	13500000	15119664
3	Health	12	Tuberculosis	BGD	Bangladesh			2	Obligations	2019	12237881	14349035
3	Health	12	Tuberculosis	BGD	Bangladesh			3	Disbursements	2019	13256405	15543267
3	Health	12	Tuberculosis	BGD	Bangladesh			18	President's Budget Requests	2019	9450000	10583765
3	Health	18	Water Supply and Sanitation	BGD	Bangladesh			1	Appropriated and Planned	2019	2821000	3159450
3	Health	18	Water Supply and Sanitation	BGD	Bangladesh			2	Obligations	2019	1239503	1453330
3	Health	18	Water Supply and Sanitation	BGD	Bangladesh			3	Disbursements	2019	1261769	1479437
7	Humanitarian Assistance	38	Disaster Readiness	BRB	Barbados			3	Disbursements	2019	14950	17529
6	Environment	44	Environment	BRB	Barbados			2	Obligations	2019	443000	519422
3	Health	47	Health - General	BRB	Barbados			2	Obligations	2019	-1039	-1218
3	Health	47	Health - General	BRB	Barbados			3	Disbursements	2019	124126	145539
6	Environment	35	Natural Resources and Biodiversity	BRB	Barbados			2	Obligations	2019	33000	38693
6	Environment	35	Natural Resources and Biodiversity	BRB	Barbados			3	Disbursements	2019	-33000	-38693
1	Peace and Security	45	Peace and Security - General	BRB	Barbados			2	Obligations	2019	5000	5862
1	Peace and Security	45	Peace and Security - General	BRB	Barbados			3	Disbursements	2019	30000	35175
5	Economic Development	30	Private Sector Competitiveness	BRB	Barbados			2	Obligations	2019	746	875
5	Economic Development	30	Private Sector Competitiveness	BRB	Barbados			3	Disbursements	2019	746	875
1	Peace and Security	3	Stabilization Operations and Security Sector Reform	BRB	Barbados			2	Obligations	2019	956572	1121590
1	Peace and Security	3	Stabilization Operations and Security Sector Reform	BRB	Barbados			3	Disbursements	2019	899691	1054897
2	Democracy, Human Rights, and Governance	10	Civil Society	BLR	Belarus			1	Appropriated and Planned	2019	4842000	5422919
2	Democracy, Human Rights, and Governance	10	Civil Society	BLR	Belarus			2	Obligations	2019	2459686	2884004
2	Democracy, Human Rights, and Governance	10	Civil Society	BLR	Belarus			3	Disbursements	2019	2312635	2711584
2	Democracy, Human Rights, and Governance	10	Civil Society	BLR	Belarus			18	President's Budget Requests	2019	1500000	1679963
1	Peace and Security	2	Combating Weapons of Mass Destruction (WMD)	BLR	Belarus			2	Obligations	2019	1297	1520
1	Peace and Security	2	Combating Weapons of Mass Destruction (WMD)	BLR	Belarus			3	Disbursements	2019	1297	1520
8	Program Support	41	Direct Administrative Costs	BLR	Belarus			2	Obligations	2019	747893	876917
8	Program Support	41	Direct Administrative Costs	BLR	Belarus			3	Disbursements	2019	766653	898918
5	Economic Development	31	Economic Opportunity	BLR	Belarus			3	Disbursements	2019	190286	223113
5	Economic Development	27	Financial Sector	BLR	Belarus			3	Disbursements	2019	209920	246133
2	Democracy, Human Rights, and Governance	8	Good Governance	BLR	Belarus			2	Obligations	2019	1920000	2251218
2	Democracy, Human Rights, and Governance	8	Good Governance	BLR	Belarus			3	Disbursements	2019	578091	677818
5	Economic Development	28	Infrastructure	BLR	Belarus			2	Obligations	2019	272581	319603
5	Economic Development	28	Infrastructure	BLR	Belarus			3	Disbursements	2019	123760	145109
9	Multi-sector	52	Multi-sector - Unspecified	BLR	Belarus			1	Appropriated and Planned	2019	1919000	2149232
9	Multi-sector	52	Multi-sector - Unspecified	BLR	Belarus			2	Obligations	2019	472408	553906
9	Multi-sector	52	Multi-sector - Unspecified	BLR	Belarus			3	Disbursements	2019	-3895	-4567
4	Education and Social Services	22	Policies, Regulations, and Systems	BLR	Belarus			3	Disbursements	2019	251146	294470
2	Democracy, Human Rights, and Governance	9	Political Competition and Consensus-Building	BLR	Belarus			1	Appropriated and Planned	2019	1190000	1332770
2	Democracy, Human Rights, and Governance	9	Political Competition and Consensus-Building	BLR	Belarus			2	Obligations	2019	1540000	1805665
2	Democracy, Human Rights, and Governance	9	Political Competition and Consensus-Building	BLR	Belarus			3	Disbursements	2019	1584771	1858161
5	Economic Development	30	Private Sector Competitiveness	BLR	Belarus			2	Obligations	2019	668238	783515
5	Economic Development	30	Private Sector Competitiveness	BLR	Belarus			3	Disbursements	2019	938050	1099873
7	Humanitarian Assistance	37	Protection, Assistance and Solutions	BLR	Belarus			2	Obligations	2019	200000	234502
2	Democracy, Human Rights, and Governance	7	Rule of Law and Human Rights	BLR	Belarus			2	Obligations	2019	1961498	2299876
2	Democracy, Human Rights, and Governance	7	Rule of Law and Human Rights	BLR	Belarus			3	Disbursements	2019	1206638	1414794
1	Peace and Security	5	Transnational Crime	BLR	Belarus			1	Appropriated and Planned	2019	649000	726864
1	Peace and Security	45	Peace and Security - General	BEL	Belgium			2	Obligations	2019	261	306
1	Peace and Security	45	Peace and Security - General	BEL	Belgium			3	Disbursements	2019	261	306
1	Peace and Security	3	Stabilization Operations and Security Sector Reform	BEL	Belgium			2	Obligations	2019	16476	19318
1	Peace and Security	3	Stabilization Operations and Security Sector Reform	BEL	Belgium			3	Disbursements	2019	16476	19318
2	Democracy, Human Rights, and Governance	10	Civil Society	BLZ	Belize			3	Disbursements	2019	4200	4925
2	Democracy, Human Rights, and Governance	46	Democracy, Human Rights, and Governance - General	BLZ	Belize			2	Obligations	2019	-1	-1
8	Program Support	41	Direct Administrative Costs	BLZ	Belize			3	Disbursements	2019	15567	18252
4	Education and Social Services	48	Education and Social Services - General	BLZ	Belize			2	Obligations	2019	184051	215802
4	Education and Social Services	48	Education and Social Services - General	BLZ	Belize			3	Disbursements	2019	71105	83372
6	Environment	44	Environment	BLZ	Belize			2	Obligations	2019	483500	566909
3	Health	47	Health - General	BLZ	Belize			2	Obligations	2019	1383629	1622319
3	Health	47	Health - General	BLZ	Belize			3	Disbursements	2019	1324995	1553569
5	Economic Development	28	Infrastructure	BLZ	Belize			3	Disbursements	2019	160000	187602
9	Multi-sector	52	Multi-sector - Unspecified	BLZ	Belize			2	Obligations	2019	450000	527630
9	Multi-sector	52	Multi-sector - Unspecified	BLZ	Belize			3	Disbursements	2019	1128601	1323295
6	Environment	35	Natural Resources and Biodiversity	BLZ	Belize			3	Disbursements	2019	-184997	-216912
1	Peace and Security	45	Peace and Security - General	BLZ	Belize			2	Obligations	2019	47888	56149
1	Peace and Security	45	Peace and Security - General	BLZ	Belize			3	Disbursements	2019	47888	56149
7	Humanitarian Assistance	37	Protection, Assistance and Solutions	BLZ	Belize			2	Obligations	2019	650000	762131
2	Democracy, Human Rights, and Governance	7	Rule of Law and Human Rights	BLZ	Belize			2	Obligations	2019	296296	347410
1	Peace and Security	3	Stabilization Operations and Security Sector Reform	BLZ	Belize			1	Appropriated and Planned	2019	235000	263194
1	Peace and Security	3	Stabilization Operations and Security Sector Reform	BLZ	Belize			2	Obligations	2019	7944041	9314465
1	Peace and Security	3	Stabilization Operations and Security Sector Reform	BLZ	Belize			3	Disbursements	2019	7801363	9147174
1	Peace and Security	3	Stabilization Operations and Security Sector Reform	BLZ	Belize			18	President's Budget Requests	2019	200000	223995
3	Health	18	Water Supply and Sanitation	BLZ	Belize			3	Disbursements	2019	70000	82076
5	Economic Development	29	Agriculture	BEN	Benin	1		2	Obligations	2019	1356081	1590017
5	Economic Development	29	Agriculture	BEN	Benin	1		3	Disbursements	2019	17353733	20347417
4	Education and Social Services	20	Basic Education	BEN	Benin	1		2	Obligations	2019	372105	436295
4	Education and Social Services	20	Basic Education	BEN	Benin	1		3	Disbursements	2019	582738	683261
8	Program Support	41	Direct Administrative Costs	BEN	Benin	1		2	Obligations	2019	4062939	4763831
8	Program Support	41	Direct Administrative Costs	BEN	Benin	1		3	Disbursements	2019	10368506	12157168
5	Economic Development	49	Economic Development - General	BEN	Benin	1		2	Obligations	2019	2787	3269
5	Economic Development	49	Economic Development - General	BEN	Benin	1		3	Disbursements	2019	2860	3352
4	Education and Social Services	48	Education and Social Services - General	BEN	Benin	1		2	Obligations	2019	2036654	2387996
4	Education and Social Services	48	Education and Social Services - General	BEN	Benin	1		3	Disbursements	2019	2086670	2446644
6	Environment	44	Environment	BEN	Benin	1		2	Obligations	2019	1551072	1818647
6	Environment	44	Environment	BEN	Benin	1		3	Disbursements	2019	1023026	1199509
6	Environment	50	Environment - General	BEN	Benin	1		2	Obligations	2019	866788	1016319
6	Environment	50	Environment - General	BEN	Benin	1		3	Disbursements	2019	888546	1041826
3	Health	17	Family Planning and Reproductive Health	BEN	Benin	1		1	Appropriated and Planned	2019	4000000	4479900
3	Health	17	Family Planning and Reproductive Health	BEN	Benin	1		2	Obligations	2019	1920415	2251707
3	Health	17	Family Planning and Reproductive Health	BEN	Benin	1		3	Disbursements	2019	3173685	3721174
5	Economic Development	27	Financial Sector	BEN	Benin	1		2	Obligations	2019	208128	244033
5	Economic Development	27	Financial Sector	BEN	Benin	1		3	Disbursements	2019	247604	290318
2	Democracy, Human Rights, and Governance	8	Good Governance	BEN	Benin	1		2	Obligations	2019	163715	191957
3	Health	47	Health - General	BEN	Benin	1		2	Obligations	2019	1180639	1384314
3	Health	47	Health - General	BEN	Benin	1		3	Disbursements	2019	1061958	1245160
3	Health	11	HIV/AIDS	BEN	Benin	1		2	Obligations	2019	538530	631433
3	Health	11	HIV/AIDS	BEN	Benin	1		3	Disbursements	2019	1214268	1423741
5	Economic Development	28	Infrastructure	BEN	Benin	1		2	Obligations	2019	805688	944677
5	Economic Development	28	Infrastructure	BEN	Benin	1		3	Disbursements	2019	12841268	15056511
3	Health	13	Malaria	BEN	Benin	1		1	Appropriated and Planned	2019	17000000	19039577
3	Health	13	Malaria	BEN	Benin	1		2	Obligations	2019	13624029	15974310
3	Health	13	Malaria	BEN	Benin	1		3	Disbursements	2019	17248590	20224134
3	Health	13	Malaria	BEN	Benin	1		18	President's Budget Requests	2019	16000000	17919602
3	Health	16	Maternal and Child Health	BEN	Benin	1		1	Appropriated and Planned	2019	4000000	4479900
3	Health	16	Maternal and Child Health	BEN	Benin	1		2	Obligations	2019	3180607	3729292
3	Health	16	Maternal and Child Health	BEN	Benin	1		3	Disbursements	2019	3158877	3703813
3	Health	16	Maternal and Child Health	BEN	Benin	1		18	President's Budget Requests	2019	3000000	3359925
8	Program Support	42	Monitoring and Evaluation	BEN	Benin	1		2	Obligations	2019	1073920	1259180
8	Program Support	42	Monitoring and Evaluation	BEN	Benin	1		3	Disbursements	2019	972282	1140009
9	Multi-sector	52	Multi-sector - Unspecified	BEN	Benin	1		2	Obligations	2019	45000	52764
9	Multi-sector	52	Multi-sector - Unspecified	BEN	Benin	1		3	Disbursements	2019	221591	259823
6	Environment	35	Natural Resources and Biodiversity	BEN	Benin	1		3	Disbursements	2019	-98719	-115749
3	Health	19	Nutrition	BEN	Benin	1		3	Disbursements	2019	3077204	3608052
3	Health	15	Other Public Health Threats	BEN	Benin	1		2	Obligations	2019	-4604	-5398
3	Health	15	Other Public Health Threats	BEN	Benin	1		3	Disbursements	2019	215982	253241
3	Health	14	Pandemic Influenza and Other Emerging Threats (PIOET)	BEN	Benin	1		3	Disbursements	2019	1153	1352
1	Peace and Security	45	Peace and Security - General	BEN	Benin	1		2	Obligations	2019	259516	304284
1	Peace and Security	45	Peace and Security - General	BEN	Benin	1		3	Disbursements	2019	259516	304284
4	Education and Social Services	22	Policies, Regulations, and Systems	BEN	Benin	1		2	Obligations	2019	134059	157185
4	Education and Social Services	22	Policies, Regulations, and Systems	BEN	Benin	1		3	Disbursements	2019	-121077	-141963
2	Democracy, Human Rights, and Governance	9	Political Competition and Consensus-Building	BEN	Benin	1		2	Obligations	2019	120002	140704
2	Democracy, Human Rights, and Governance	9	Political Competition and Consensus-Building	BEN	Benin	1		3	Disbursements	2019	120002	140704
5	Economic Development	30	Private Sector Competitiveness	BEN	Benin	1		2	Obligations	2019	921654	1080649
5	Economic Development	30	Private Sector Competitiveness	BEN	Benin	1		3	Disbursements	2019	3211995	3766096
1	Peace and Security	3	Stabilization Operations and Security Sector Reform	BEN	Benin	1		1	Appropriated and Planned	2019	550000	615986
1	Peace and Security	3	Stabilization Operations and Security Sector Reform	BEN	Benin	1		2	Obligations	2019	1022897	1199358
1	Peace and Security	3	Stabilization Operations and Security Sector Reform	BEN	Benin	1		3	Disbursements	2019	751149	880730
1	Peace and Security	3	Stabilization Operations and Security Sector Reform	BEN	Benin	1		18	President's Budget Requests	2019	300000	335993
1	Peace and Security	5	Transnational Crime	BEN	Benin	1		2	Obligations	2019	15750000	18467030
1	Peace and Security	5	Transnational Crime	BEN	Benin	1		3	Disbursements	2019	15750000	18467030
3	Health	18	Water Supply and Sanitation	BEN	Benin	1		2	Obligations	2019	300000	351753
7	Humanitarian Assistance	38	Disaster Readiness	BTN	Bhutan			3	Disbursements	2019	67152	78736
9	Multi-sector	52	Multi-sector - Unspecified	BTN	Bhutan			2	Obligations	2019	1975300	2316059
6	Environment	35	Natural Resources and Biodiversity	BTN	Bhutan			3	Disbursements	2019	0	0
1	Peace and Security	45	Peace and Security - General	BTN	Bhutan			2	Obligations	2019	243733	285778
1	Peace and Security	45	Peace and Security - General	BTN	Bhutan			3	Disbursements	2019	243733	285778
1	Peace and Security	5	Transnational Crime	BTN	Bhutan			2	Obligations	2019	750000	879382
1	Peace and Security	5	Transnational Crime	BTN	Bhutan			3	Disbursements	2019	750000	879382
5	Economic Development	29	Agriculture	BOL	Bolivia			2	Obligations	2019	467378	548005
5	Economic Development	29	Agriculture	BOL	Bolivia			3	Disbursements	2019	385692	452227
2	Democracy, Human Rights, and Governance	10	Civil Society	BOL	Bolivia			2	Obligations	2019	425051	498376
2	Democracy, Human Rights, and Governance	10	Civil Society	BOL	Bolivia			3	Disbursements	2019	425051	498376
6	Environment	36	Clean Productive Environment	BOL	Bolivia			3	Disbursements	2019	134	157
5	Economic Development	31	Economic Opportunity	BOL	Bolivia			2	Obligations	2019	35000	41038
5	Economic Development	31	Economic Opportunity	BOL	Bolivia			3	Disbursements	2019	65568	76880
4	Education and Social Services	48	Education and Social Services - General	BOL	Bolivia			2	Obligations	2019	30000	35175
4	Education and Social Services	48	Education and Social Services - General	BOL	Bolivia			3	Disbursements	2019	129103	151375
6	Environment	44	Environment	BOL	Bolivia			2	Obligations	2019	200000	234502
6	Environment	44	Environment	BOL	Bolivia			3	Disbursements	2019	-139860	-163987
4	Education and Social Services	21	Higher Education	BOL	Bolivia			2	Obligations	2019	1350000	1582888
4	Education and Social Services	21	Higher Education	BOL	Bolivia			3	Disbursements	2019	6847	8028
6	Environment	35	Natural Resources and Biodiversity	BOL	Bolivia			3	Disbursements	2019	-219577	-257457
2	Democracy, Human Rights, and Governance	9	Political Competition and Consensus-Building	BOL	Bolivia			2	Obligations	2019	80808	94748
2	Democracy, Human Rights, and Governance	9	Political Competition and Consensus-Building	BOL	Bolivia			3	Disbursements	2019	80808	94748
7	Humanitarian Assistance	37	Protection, Assistance and Solutions	BOL	Bolivia			2	Obligations	2019	200000	234502
2	Democracy, Human Rights, and Governance	7	Rule of Law and Human Rights	BOL	Bolivia			2	Obligations	2019	386491	453164
2	Democracy, Human Rights, and Governance	7	Rule of Law and Human Rights	BOL	Bolivia			3	Disbursements	2019	557491	653663
4	Education and Social Services	20	Basic Education	BIH	Bosnia and Herzegovina			1	Appropriated and Planned	2019	2893000	3240088
4	Education and Social Services	20	Basic Education	BIH	Bosnia and Herzegovina			2	Obligations	2019	3000000	3517530
4	Education and Social Services	20	Basic Education	BIH	Bosnia and Herzegovina			3	Disbursements	2019	168021	197007
2	Democracy, Human Rights, and Governance	10	Civil Society	BIH	Bosnia and Herzegovina			1	Appropriated and Planned	2019	5449000	6102744
2	Democracy, Human Rights, and Governance	10	Civil Society	BIH	Bosnia and Herzegovina			2	Obligations	2019	2219740	2602666
2	Democracy, Human Rights, and Governance	10	Civil Society	BIH	Bosnia and Herzegovina			3	Disbursements	2019	3218306	3773498
2	Democracy, Human Rights, and Governance	10	Civil Society	BIH	Bosnia and Herzegovina			18	President's Budget Requests	2019	2980000	3337526
1	Peace and Security	2	Combating Weapons of Mass Destruction (WMD)	BIH	Bosnia and Herzegovina			2	Obligations	2019	159761	187321
1	Peace and Security	2	Combating Weapons of Mass Destruction (WMD)	BIH	Bosnia and Herzegovina			3	Disbursements	2019	12200	14306
1	Peace and Security	2	Combating Weapons of Mass Destruction (WMD)	BIH	Bosnia and Herzegovina			18	President's Budget Requests	2019	600000	671985
1	Peace and Security	6	Conflict Mitigation and Reconciliation	BIH	Bosnia and Herzegovina			1	Appropriated and Planned	2019	4683000	5244843
1	Peace and Security	6	Conflict Mitigation and Reconciliation	BIH	Bosnia and Herzegovina			2	Obligations	2019	4535722	5318178
1	Peace and Security	6	Conflict Mitigation and Reconciliation	BIH	Bosnia and Herzegovina			3	Disbursements	2019	4119570	4830241
1	Peace and Security	6	Conflict Mitigation and Reconciliation	BIH	Bosnia and Herzegovina			18	President's Budget Requests	2019	3088000	3458483
1	Peace and Security	1	Counter-Terrorism	BIH	Bosnia and Herzegovina			2	Obligations	2019	-30414	-35660
1	Peace and Security	1	Counter-Terrorism	BIH	Bosnia and Herzegovina			3	Disbursements	2019	3405273	3992717
8	Program Support	41	Direct Administrative Costs	BIH	Bosnia and Herzegovina			2	Obligations	2019	8997574	10549732
8	Program Support	41	Direct Administrative Costs	BIH	Bosnia and Herzegovina			3	Disbursements	2019	9075112	10640648
7	Humanitarian Assistance	38	Disaster Readiness	BIH	Bosnia and Herzegovina			2	Obligations	2019	250000	293127
6	Environment	50	Environment - General	BIH	Bosnia and Herzegovina			2	Obligations	2019	425000	498317
6	Environment	50	Environment - General	BIH	Bosnia and Herzegovina			3	Disbursements	2019	425000	498317
5	Economic Development	27	Financial Sector	BIH	Bosnia and Herzegovina			2	Obligations	2019	1700000	1993267
5	Economic Development	27	Financial Sector	BIH	Bosnia and Herzegovina			3	Disbursements	2019	350049	410437
2	Democracy, Human Rights, and Governance	8	Good Governance	BIH	Bosnia and Herzegovina			1	Appropriated and Planned	2019	3068000	3436084
2	Democracy, Human Rights, and Governance	8	Good Governance	BIH	Bosnia and Herzegovina			2	Obligations	2019	3904820	4578441
2	Democracy, Human Rights, and Governance	8	Good Governance	BIH	Bosnia and Herzegovina			3	Disbursements	2019	5329452	6248841
2	Democracy, Human Rights, and Governance	8	Good Governance	BIH	Bosnia and Herzegovina			18	President's Budget Requests	2019	1564000	1751641
4	Education and Social Services	21	Higher Education	BIH	Bosnia and Herzegovina			2	Obligations	2019	45101	52881
4	Education and Social Services	21	Higher Education	BIH	Bosnia and Herzegovina			18	President's Budget Requests	2019	50000	55999
5	Economic Development	28	Infrastructure	BIH	Bosnia and Herzegovina			1	Appropriated and Planned	2019	1835000	2055154
5	Economic Development	28	Infrastructure	BIH	Bosnia and Herzegovina			2	Obligations	2019	1617200	1896183
5	Economic Development	28	Infrastructure	BIH	Bosnia and Herzegovina			3	Disbursements	2019	1984944	2327365
8	Program Support	42	Monitoring and Evaluation	BIH	Bosnia and Herzegovina			2	Obligations	2019	100000	117251
8	Program Support	42	Monitoring and Evaluation	BIH	Bosnia and Herzegovina			3	Disbursements	2019	82000	96146
9	Multi-sector	52	Multi-sector - Unspecified	BIH	Bosnia and Herzegovina			1	Appropriated and Planned	2019	4340000	4860692
9	Multi-sector	52	Multi-sector - Unspecified	BIH	Bosnia and Herzegovina			2	Obligations	2019	3198516	3750287
9	Multi-sector	52	Multi-sector - Unspecified	BIH	Bosnia and Herzegovina			3	Disbursements	2019	1373481	1610418
9	Multi-sector	52	Multi-sector - Unspecified	BIH	Bosnia and Herzegovina			18	President's Budget Requests	2019	2517000	2818977
1	Peace and Security	45	Peace and Security - General	BIH	Bosnia and Herzegovina			2	Obligations	2019	634316	743742
1	Peace and Security	45	Peace and Security - General	BIH	Bosnia and Herzegovina			3	Disbursements	2019	550750	645758
4	Education and Social Services	22	Policies, Regulations, and Systems	BIH	Bosnia and Herzegovina			3	Disbursements	2019	110134	129131
2	Democracy, Human Rights, and Governance	9	Political Competition and Consensus-Building	BIH	Bosnia and Herzegovina			1	Appropriated and Planned	2019	1292000	1447008
2	Democracy, Human Rights, and Governance	9	Political Competition and Consensus-Building	BIH	Bosnia and Herzegovina			2	Obligations	2019	1108292	1299483
2	Democracy, Human Rights, and Governance	9	Political Competition and Consensus-Building	BIH	Bosnia and Herzegovina			3	Disbursements	2019	763601	895333
2	Democracy, Human Rights, and Governance	9	Political Competition and Consensus-Building	BIH	Bosnia and Herzegovina			18	President's Budget Requests	2019	500000	559988
5	Economic Development	30	Private Sector Competitiveness	BIH	Bosnia and Herzegovina			2	Obligations	2019	1537300	1802499
5	Economic Development	30	Private Sector Competitiveness	BIH	Bosnia and Herzegovina			3	Disbursements	2019	6516142	7640242
7	Humanitarian Assistance	37	Protection, Assistance and Solutions	BIH	Bosnia and Herzegovina			2	Obligations	2019	24948	29251
7	Humanitarian Assistance	37	Protection, Assistance and Solutions	BIH	Bosnia and Herzegovina			3	Disbursements	2019	1096910	1286138
2	Democracy, Human Rights, and Governance	7	Rule of Law and Human Rights	BIH	Bosnia and Herzegovina			1	Appropriated and Planned	2019	3515000	3936712
2	Democracy, Human Rights, and Governance	7	Rule of Law and Human Rights	BIH	Bosnia and Herzegovina			2	Obligations	2019	9545734	11192469
2	Democracy, Human Rights, and Governance	7	Rule of Law and Human Rights	BIH	Bosnia and Herzegovina			3	Disbursements	2019	5701727	6685331
2	Democracy, Human Rights, and Governance	7	Rule of Law and Human Rights	BIH	Bosnia and Herzegovina			18	President's Budget Requests	2019	2938000	3290487
1	Peace and Security	3	Stabilization Operations and Security Sector Reform	BIH	Bosnia and Herzegovina			1	Appropriated and Planned	2019	7000000	7839825
1	Peace and Security	3	Stabilization Operations and Security Sector Reform	BIH	Bosnia and Herzegovina			2	Obligations	2019	12486984	14641113
1	Peace and Security	3	Stabilization Operations and Security Sector Reform	BIH	Bosnia and Herzegovina			3	Disbursements	2019	11548559	13540800
1	Peace and Security	3	Stabilization Operations and Security Sector Reform	BIH	Bosnia and Herzegovina			18	President's Budget Requests	2019	4595000	5146286
5	Economic Development	26	Trade and Investment	BIH	Bosnia and Herzegovina			1	Appropriated and Planned	2019	7424000	8314695
5	Economic Development	26	Trade and Investment	BIH	Bosnia and Herzegovina			2	Obligations	2019	4021469	4715212
5	Economic Development	26	Trade and Investment	BIH	Bosnia and Herzegovina			3	Disbursements	2019	2417835	2834931
5	Economic Development	26	Trade and Investment	BIH	Bosnia and Herzegovina			18	President's Budget Requests	2019	2248000	2517704
2	Democracy, Human Rights, and Governance	10	Civil Society	BWA	Botswana			2	Obligations	2019	-4361	-5114
8	Program Support	41	Direct Administrative Costs	BWA	Botswana			2	Obligations	2019	1400502	1642100
8	Program Support	41	Direct Administrative Costs	BWA	Botswana			3	Disbursements	2019	1035551	1214195
4	Education and Social Services	48	Education and Social Services - General	BWA	Botswana			2	Obligations	2019	775792	909622
4	Education and Social Services	48	Education and Social Services - General	BWA	Botswana			3	Disbursements	2019	838233	982838
3	Health	47	Health - General	BWA	Botswana			2	Obligations	2019	3720669	4362521
3	Health	47	Health - General	BWA	Botswana			3	Disbursements	2019	4001787	4692133
3	Health	11	HIV/AIDS	BWA	Botswana			1	Appropriated and Planned	2019	38667000	43306077
3	Health	11	HIV/AIDS	BWA	Botswana			2	Obligations	2019	55103251	64609102
3	Health	11	HIV/AIDS	BWA	Botswana			3	Disbursements	2019	55442543	65006930
3	Health	11	HIV/AIDS	BWA	Botswana			18	President's Budget Requests	2019	65000000	72798381
5	Economic Development	25	Macroeconomic Foundation for Growth	BWA	Botswana			2	Obligations	2019	929463	1089798
5	Economic Development	25	Macroeconomic Foundation for Growth	BWA	Botswana			3	Disbursements	2019	536310	628827
9	Multi-sector	52	Multi-sector - Unspecified	BWA	Botswana			2	Obligations	2019	24990	29301
9	Multi-sector	52	Multi-sector - Unspecified	BWA	Botswana			3	Disbursements	2019	88958	104305
6	Environment	35	Natural Resources and Biodiversity	BWA	Botswana			2	Obligations	2019	49980	58602
6	Environment	35	Natural Resources and Biodiversity	BWA	Botswana			3	Disbursements	2019	-57958	-67956
1	Peace and Security	45	Peace and Security - General	BWA	Botswana			2	Obligations	2019	50175	58831
1	Peace and Security	45	Peace and Security - General	BWA	Botswana			3	Disbursements	2019	50175	58831
4	Education and Social Services	22	Policies, Regulations, and Systems	BWA	Botswana			3	Disbursements	2019	150978	177023
7	Humanitarian Assistance	37	Protection, Assistance and Solutions	BWA	Botswana			2	Obligations	2019	23250	27261
7	Humanitarian Assistance	37	Protection, Assistance and Solutions	BWA	Botswana			3	Disbursements	2019	5447	6387
4	Education and Social Services	23	Social Services	BWA	Botswana			3	Disbursements	2019	960	1126
1	Peace and Security	3	Stabilization Operations and Security Sector Reform	BWA	Botswana			1	Appropriated and Planned	2019	623000	697744
1	Peace and Security	3	Stabilization Operations and Security Sector Reform	BWA	Botswana			2	Obligations	2019	658708	772342
1	Peace and Security	3	Stabilization Operations and Security Sector Reform	BWA	Botswana			3	Disbursements	2019	191551	224595
1	Peace and Security	3	Stabilization Operations and Security Sector Reform	BWA	Botswana			18	President's Budget Requests	2019	500000	559988
1	Peace and Security	5	Transnational Crime	BWA	Botswana			2	Obligations	2019	160000	187602
1	Peace and Security	5	Transnational Crime	BWA	Botswana			3	Disbursements	2019	160000	187602
3	Health	12	Tuberculosis	BWA	Botswana			2	Obligations	2019	18471	21658
3	Health	12	Tuberculosis	BWA	Botswana			3	Disbursements	2019	18061	21175
5	Economic Development	29	Agriculture	BRA	Brazil			2	Obligations	2019	892363	1046304
5	Economic Development	29	Agriculture	BRA	Brazil			3	Disbursements	2019	814143	954591
2	Democracy, Human Rights, and Governance	10	Civil Society	BRA	Brazil			2	Obligations	2019	191500	224536
2	Democracy, Human Rights, and Governance	10	Civil Society	BRA	Brazil			3	Disbursements	2019	239171	280431
6	Environment	36	Clean Productive Environment	BRA	Brazil			2	Obligations	2019	5493869	6441617
6	Environment	36	Clean Productive Environment	BRA	Brazil			3	Disbursements	2019	6413135	7519464
1	Peace and Security	1	Counter-Terrorism	BRA	Brazil			2	Obligations	2019	649304	761315
1	Peace and Security	1	Counter-Terrorism	BRA	Brazil			3	Disbursements	2019	3282	3848
2	Democracy, Human Rights, and Governance	46	Democracy, Human Rights, and Governance - General	BRA	Brazil			2	Obligations	2019	289705	339682
2	Democracy, Human Rights, and Governance	46	Democracy, Human Rights, and Governance - General	BRA	Brazil			3	Disbursements	2019	311566	365314
8	Program Support	41	Direct Administrative Costs	BRA	Brazil			2	Obligations	2019	2761844	3238291
8	Program Support	41	Direct Administrative Costs	BRA	Brazil			3	Disbursements	2019	3975508	4661325
5	Economic Development	49	Economic Development - General	BRA	Brazil			2	Obligations	2019	316255	370812
5	Economic Development	31	Economic Opportunity	BRA	Brazil			2	Obligations	2019	323002	378723
5	Economic Development	31	Economic Opportunity	BRA	Brazil			3	Disbursements	2019	147512	172959
4	Education and Social Services	48	Education and Social Services - General	BRA	Brazil			2	Obligations	2019	629509	738106
4	Education and Social Services	48	Education and Social Services - General	BRA	Brazil			3	Disbursements	2019	234139	274530
6	Environment	44	Environment	BRA	Brazil			3	Disbursements	2019	-82590	-96836
3	Health	47	Health - General	BRA	Brazil			2	Obligations	2019	268128	314382
3	Health	47	Health - General	BRA	Brazil			3	Disbursements	2019	299525	351197
3	Health	11	HIV/AIDS	BRA	Brazil			2	Obligations	2019	1776084	2082475
3	Health	11	HIV/AIDS	BRA	Brazil			3	Disbursements	2019	2099000	2461098
5	Economic Development	28	Infrastructure	BRA	Brazil			2	Obligations	2019	3613655	4237047
5	Economic Development	28	Infrastructure	BRA	Brazil			3	Disbursements	2019	1433232	1680479
5	Economic Development	25	Macroeconomic Foundation for Growth	BRA	Brazil			2	Obligations	2019	14002073	16417566
5	Economic Development	25	Macroeconomic Foundation for Growth	BRA	Brazil			3	Disbursements	2019	12494181	14649549
9	Multi-sector	52	Multi-sector - Unspecified	BRA	Brazil			2	Obligations	2019	-78626	-92190
9	Multi-sector	52	Multi-sector - Unspecified	BRA	Brazil			3	Disbursements	2019	-4103	-4810
6	Environment	35	Natural Resources and Biodiversity	BRA	Brazil			1	Appropriated and Planned	2019	11000000	12319726
6	Environment	35	Natural Resources and Biodiversity	BRA	Brazil			2	Obligations	2019	184845	216733
6	Environment	35	Natural Resources and Biodiversity	BRA	Brazil			3	Disbursements	2019	419505	491874
3	Health	15	Other Public Health Threats	BRA	Brazil			2	Obligations	2019	3388	3972
1	Peace and Security	45	Peace and Security - General	BRA	Brazil			2	Obligations	2019	31125	36490
1	Peace and Security	45	Peace and Security - General	BRA	Brazil			3	Disbursements	2019	31125	36490
5	Economic Development	30	Private Sector Competitiveness	BRA	Brazil			2	Obligations	2019	18477	21665
5	Economic Development	30	Private Sector Competitiveness	BRA	Brazil			3	Disbursements	2019	18477	21665
7	Humanitarian Assistance	37	Protection, Assistance and Solutions	BRA	Brazil			2	Obligations	2019	35616441	41760630
7	Humanitarian Assistance	37	Protection, Assistance and Solutions	BRA	Brazil			3	Disbursements	2019	6434004	7543933
2	Democracy, Human Rights, and Governance	7	Rule of Law and Human Rights	BRA	Brazil			2	Obligations	2019	64500	75627
2	Democracy, Human Rights, and Governance	7	Rule of Law and Human Rights	BRA	Brazil			3	Disbursements	2019	74633	87508
1	Peace and Security	3	Stabilization Operations and Security Sector Reform	BRA	Brazil			1	Appropriated and Planned	2019	619000	693265
1	Peace and Security	3	Stabilization Operations and Security Sector Reform	BRA	Brazil			2	Obligations	2019	934679	1095920
1	Peace and Security	3	Stabilization Operations and Security Sector Reform	BRA	Brazil			3	Disbursements	2019	882035	1034194
1	Peace and Security	3	Stabilization Operations and Security Sector Reform	BRA	Brazil			18	President's Budget Requests	2019	575000	643986
5	Economic Development	26	Trade and Investment	BRA	Brazil			2	Obligations	2019	120000	140701
5	Economic Development	26	Trade and Investment	BRA	Brazil			3	Disbursements	2019	58286	68341
3	Health	18	Water Supply and Sanitation	BRA	Brazil			2	Obligations	2019	773708	907180
3	Health	18	Water Supply and Sanitation	BRA	Brazil			3	Disbursements	2019	29964	35133
8	Program Support	41	Direct Administrative Costs	BRN	Brunei			2	Obligations	2019	-27015	-31675
1	Peace and Security	45	Peace and Security - General	BRN	Brunei			2	Obligations	2019	1028	1206
1	Peace and Security	45	Peace and Security - General	BRN	Brunei			3	Disbursements	2019	1028	1206
1	Peace and Security	2	Combating Weapons of Mass Destruction (WMD)	BGR	Bulgaria			2	Obligations	2019	2858	3351
1	Peace and Security	2	Combating Weapons of Mass Destruction (WMD)	BGR	Bulgaria			3	Disbursements	2019	2858	3351
1	Peace and Security	1	Counter-Terrorism	BGR	Bulgaria			2	Obligations	2019	-17017	-19953
1	Peace and Security	1	Counter-Terrorism	BGR	Bulgaria			3	Disbursements	2019	26156	30668
7	Humanitarian Assistance	38	Disaster Readiness	BGR	Bulgaria			2	Obligations	2019	-1127	-1321
4	Education and Social Services	21	Higher Education	BGR	Bulgaria			3	Disbursements	2019	157123	184229
1	Peace and Security	45	Peace and Security - General	BGR	Bulgaria			2	Obligations	2019	688587	807371
1	Peace and Security	45	Peace and Security - General	BGR	Bulgaria			3	Disbursements	2019	688587	807371
7	Humanitarian Assistance	37	Protection, Assistance and Solutions	BGR	Bulgaria			2	Obligations	2019	180000	211052
7	Humanitarian Assistance	37	Protection, Assistance and Solutions	BGR	Bulgaria			3	Disbursements	2019	133140	156108
1	Peace and Security	3	Stabilization Operations and Security Sector Reform	BGR	Bulgaria			1	Appropriated and Planned	2019	9198000	10301531
1	Peace and Security	3	Stabilization Operations and Security Sector Reform	BGR	Bulgaria			2	Obligations	2019	9206780	10795040
1	Peace and Security	3	Stabilization Operations and Security Sector Reform	BGR	Bulgaria			3	Disbursements	2019	8090751	9486485
1	Peace and Security	3	Stabilization Operations and Security Sector Reform	BGR	Bulgaria			18	President's Budget Requests	2019	1700000	1903958
5	Economic Development	29	Agriculture	BFA	Burkina Faso	1		1	Appropriated and Planned	2019	1705000	1909558
5	Economic Development	29	Agriculture	BFA	Burkina Faso	1		2	Obligations	2019	5993554	7027501
5	Economic Development	29	Agriculture	BFA	Burkina Faso	1		3	Disbursements	2019	2446788	2868885
4	Education and Social Services	20	Basic Education	BFA	Burkina Faso	1		1	Appropriated and Planned	2019	2300000	2575943
4	Education and Social Services	20	Basic Education	BFA	Burkina Faso	1		2	Obligations	2019	1989100	2332239
4	Education and Social Services	20	Basic Education	BFA	Burkina Faso	1		3	Disbursements	2019	1989100	2332239
2	Democracy, Human Rights, and Governance	10	Civil Society	BFA	Burkina Faso	1		2	Obligations	2019	750000	879382
1	Peace and Security	6	Conflict Mitigation and Reconciliation	BFA	Burkina Faso	1		2	Obligations	2019	2000000	2345020
1	Peace and Security	6	Conflict Mitigation and Reconciliation	BFA	Burkina Faso	1		3	Disbursements	2019	3016265	3536600
1	Peace and Security	1	Counter-Terrorism	BFA	Burkina Faso	1		2	Obligations	2019	5107274	5988314
1	Peace and Security	1	Counter-Terrorism	BFA	Burkina Faso	1		3	Disbursements	2019	5023502	5890088
8	Program Support	41	Direct Administrative Costs	BFA	Burkina Faso	1		2	Obligations	2019	7730773	9064400
8	Program Support	41	Direct Administrative Costs	BFA	Burkina Faso	1		3	Disbursements	2019	8165854	9574543
7	Humanitarian Assistance	38	Disaster Readiness	BFA	Burkina Faso	1		1	Appropriated and Planned	2019	1023000	1145735
7	Humanitarian Assistance	38	Disaster Readiness	BFA	Burkina Faso	1		3	Disbursements	2019	562364	659378
6	Environment	44	Environment	BFA	Burkina Faso	1		2	Obligations	2019	50000	58625
6	Environment	44	Environment	BFA	Burkina Faso	1		3	Disbursements	2019	53726	62994
3	Health	17	Family Planning and Reproductive Health	BFA	Burkina Faso	1		1	Appropriated and Planned	2019	5000000	5599875
3	Health	17	Family Planning and Reproductive Health	BFA	Burkina Faso	1		2	Obligations	2019	657250	770632
3	Health	17	Family Planning and Reproductive Health	BFA	Burkina Faso	1		3	Disbursements	2019	307250	360254
2	Democracy, Human Rights, and Governance	8	Good Governance	BFA	Burkina Faso	1		2	Obligations	2019	750000	879382
3	Health	47	Health - General	BFA	Burkina Faso	1		2	Obligations	2019	496866	582580
3	Health	47	Health - General	BFA	Burkina Faso	1		3	Disbursements	2019	564293	661638
3	Health	11	HIV/AIDS	BFA	Burkina Faso	1		1	Appropriated and Planned	2019	2068000	2316109
3	Health	11	HIV/AIDS	BFA	Burkina Faso	1		2	Obligations	2019	320000	375203
3	Health	11	HIV/AIDS	BFA	Burkina Faso	1		3	Disbursements	2019	384281	450574
5	Economic Development	28	Infrastructure	BFA	Burkina Faso	1		2	Obligations	2019	1435097	1682665
5	Economic Development	28	Infrastructure	BFA	Burkina Faso	1		3	Disbursements	2019	5221406	6122150
5	Economic Development	25	Macroeconomic Foundation for Growth	BFA	Burkina Faso	1		2	Obligations	2019	750000	879382
3	Health	13	Malaria	BFA	Burkina Faso	1		1	Appropriated and Planned	2019	25000000	27999377
3	Health	13	Malaria	BFA	Burkina Faso	1		2	Obligations	2019	22159456	25982180
3	Health	13	Malaria	BFA	Burkina Faso	1		3	Disbursements	2019	35594648	41735077
3	Health	13	Malaria	BFA	Burkina Faso	1		18	President's Budget Requests	2019	20000000	22399502
3	Health	16	Maternal and Child Health	BFA	Burkina Faso	1		1	Appropriated and Planned	2019	4955000	5549476
3	Health	16	Maternal and Child Health	BFA	Burkina Faso	1		2	Obligations	2019	542750	636379
3	Health	16	Maternal and Child Health	BFA	Burkina Faso	1		3	Disbursements	2019	316185	370730
8	Program Support	42	Monitoring and Evaluation	BFA	Burkina Faso	1		2	Obligations	2019	967526	1134434
8	Program Support	42	Monitoring and Evaluation	BFA	Burkina Faso	1		3	Disbursements	2019	560710	657438
9	Multi-sector	52	Multi-sector - Unspecified	BFA	Burkina Faso	1		1	Appropriated and Planned	2019	1250000	1399969
9	Multi-sector	52	Multi-sector - Unspecified	BFA	Burkina Faso	1		2	Obligations	2019	333623	391176
9	Multi-sector	52	Multi-sector - Unspecified	BFA	Burkina Faso	1		3	Disbursements	2019	588038	689476
3	Health	19	Nutrition	BFA	Burkina Faso	1		1	Appropriated and Planned	2019	2182000	2443786
3	Health	19	Nutrition	BFA	Burkina Faso	1		3	Disbursements	2019	1228423	1440339
3	Health	15	Other Public Health Threats	BFA	Burkina Faso	1		2	Obligations	2019	-19078	-22370
3	Health	15	Other Public Health Threats	BFA	Burkina Faso	1		3	Disbursements	2019	997339	1169389
3	Health	14	Pandemic Influenza and Other Emerging Threats (PIOET)	BFA	Burkina Faso	1		2	Obligations	2019	1199899	1406893
3	Health	14	Pandemic Influenza and Other Emerging Threats (PIOET)	BFA	Burkina Faso	1		3	Disbursements	2019	3718246	4359676
2	Democracy, Human Rights, and Governance	9	Political Competition and Consensus-Building	BFA	Burkina Faso	1		2	Obligations	2019	90000	105526
2	Democracy, Human Rights, and Governance	9	Political Competition and Consensus-Building	BFA	Burkina Faso	1		3	Disbursements	2019	1000831	1173486
7	Humanitarian Assistance	37	Protection, Assistance and Solutions	BFA	Burkina Faso	1		2	Obligations	2019	35708854	41868983
7	Humanitarian Assistance	37	Protection, Assistance and Solutions	BFA	Burkina Faso	1		3	Disbursements	2019	15383326	18037102
2	Democracy, Human Rights, and Governance	7	Rule of Law and Human Rights	BFA	Burkina Faso	1		2	Obligations	2019	1385916	1625000
2	Democracy, Human Rights, and Governance	7	Rule of Law and Human Rights	BFA	Burkina Faso	1		3	Disbursements	2019	378489	443782
4	Education and Social Services	24	Social Assistance	BFA	Burkina Faso	1		1	Appropriated and Planned	2019	2614000	2927615
1	Peace and Security	3	Stabilization Operations and Security Sector Reform	BFA	Burkina Faso	1		1	Appropriated and Planned	2019	432000	483829
1	Peace and Security	3	Stabilization Operations and Security Sector Reform	BFA	Burkina Faso	1		2	Obligations	2019	43290239	50758230
1	Peace and Security	3	Stabilization Operations and Security Sector Reform	BFA	Burkina Faso	1		3	Disbursements	2019	10594915	12422642
1	Peace and Security	3	Stabilization Operations and Security Sector Reform	BFA	Burkina Faso	1		18	President's Budget Requests	2019	345000	386391
3	Health	18	Water Supply and Sanitation	BFA	Burkina Faso	1		1	Appropriated and Planned	2019	1137000	1273412
5	Economic Development	29	Agriculture	MMR	Burma (Myanmar)			1	Appropriated and Planned	2019	20000000	22399502
5	Economic Development	29	Agriculture	MMR	Burma (Myanmar)			2	Obligations	2019	16876000	19787276
5	Economic Development	29	Agriculture	MMR	Burma (Myanmar)			3	Disbursements	2019	10023647	11752828
5	Economic Development	29	Agriculture	MMR	Burma (Myanmar)			18	President's Budget Requests	2019	5500000	6159863
4	Education and Social Services	20	Basic Education	MMR	Burma (Myanmar)			1	Appropriated and Planned	2019	8500000	9519788
4	Education and Social Services	20	Basic Education	MMR	Burma (Myanmar)			2	Obligations	2019	1900000	2227769
4	Education and Social Services	20	Basic Education	MMR	Burma (Myanmar)			3	Disbursements	2019	1663553	1950532
4	Education and Social Services	20	Basic Education	MMR	Burma (Myanmar)			18	President's Budget Requests	2019	2000000	2239950
2	Democracy, Human Rights, and Governance	10	Civil Society	MMR	Burma (Myanmar)			1	Appropriated and Planned	2019	18220000	20405946
2	Democracy, Human Rights, and Governance	10	Civil Society	MMR	Burma (Myanmar)			2	Obligations	2019	10732393	12583836
2	Democracy, Human Rights, and Governance	10	Civil Society	MMR	Burma (Myanmar)			3	Disbursements	2019	6115756	7170785
1	Peace and Security	6	Conflict Mitigation and Reconciliation	MMR	Burma (Myanmar)			1	Appropriated and Planned	2019	6890000	7716628
1	Peace and Security	6	Conflict Mitigation and Reconciliation	MMR	Burma (Myanmar)			2	Obligations	2019	20610000	24165429
1	Peace and Security	6	Conflict Mitigation and Reconciliation	MMR	Burma (Myanmar)			3	Disbursements	2019	17945216	21040940
1	Peace and Security	6	Conflict Mitigation and Reconciliation	MMR	Burma (Myanmar)			18	President's Budget Requests	2019	9475000	10611764
1	Peace and Security	4	Counter-Narcotics	MMR	Burma (Myanmar)			1	Appropriated and Planned	2019	1300000	1455968
1	Peace and Security	4	Counter-Narcotics	MMR	Burma (Myanmar)			18	President's Budget Requests	2019	1100000	1231973
8	Program Support	41	Direct Administrative Costs	MMR	Burma (Myanmar)			2	Obligations	2019	11676352	13690640
8	Program Support	41	Direct Administrative Costs	MMR	Burma (Myanmar)			3	Disbursements	2019	12077750	14161281
7	Humanitarian Assistance	38	Disaster Readiness	MMR	Burma (Myanmar)			2	Obligations	2019	-791809	-928404
7	Humanitarian Assistance	38	Disaster Readiness	MMR	Burma (Myanmar)			3	Disbursements	2019	2334588	2737327
5	Economic Development	31	Economic Opportunity	MMR	Burma (Myanmar)			3	Disbursements	2019	176232	206635
4	Education and Social Services	48	Education and Social Services - General	MMR	Burma (Myanmar)			2	Obligations	2019	1639353	1922159
4	Education and Social Services	48	Education and Social Services - General	MMR	Burma (Myanmar)			3	Disbursements	2019	1542904	1809070
6	Environment	50	Environment - General	MMR	Burma (Myanmar)			2	Obligations	2019	300000	351753
6	Environment	50	Environment - General	MMR	Burma (Myanmar)			3	Disbursements	2019	300000	351753
5	Economic Development	27	Financial Sector	MMR	Burma (Myanmar)			2	Obligations	2019	304586	357130
5	Economic Development	27	Financial Sector	MMR	Burma (Myanmar)			3	Disbursements	2019	165697	194281
2	Democracy, Human Rights, and Governance	8	Good Governance	MMR	Burma (Myanmar)			1	Appropriated and Planned	2019	9000000	10079776
2	Democracy, Human Rights, and Governance	8	Good Governance	MMR	Burma (Myanmar)			2	Obligations	2019	9125000	10699153
2	Democracy, Human Rights, and Governance	8	Good Governance	MMR	Burma (Myanmar)			3	Disbursements	2019	4483911	5257433
2	Democracy, Human Rights, and Governance	8	Good Governance	MMR	Burma (Myanmar)			18	President's Budget Requests	2019	5360000	6003067
3	Health	47	Health - General	MMR	Burma (Myanmar)			2	Obligations	2019	40742	47771
3	Health	47	Health - General	MMR	Burma (Myanmar)			3	Disbursements	2019	44283	51922
4	Education and Social Services	21	Higher Education	MMR	Burma (Myanmar)			2	Obligations	2019	-1290	-1513
3	Health	11	HIV/AIDS	MMR	Burma (Myanmar)			1	Appropriated and Planned	2019	13450000	15063665
3	Health	11	HIV/AIDS	MMR	Burma (Myanmar)			2	Obligations	2019	7600487	8911646
3	Health	11	HIV/AIDS	MMR	Burma (Myanmar)			3	Disbursements	2019	8305170	9737895
3	Health	11	HIV/AIDS	MMR	Burma (Myanmar)			18	President's Budget Requests	2019	2986000	3344246
5	Economic Development	28	Infrastructure	MMR	Burma (Myanmar)			1	Appropriated and Planned	2019	1020000	1142375
5	Economic Development	28	Infrastructure	MMR	Burma (Myanmar)			2	Obligations	2019	230	270
5	Economic Development	28	Infrastructure	MMR	Burma (Myanmar)			3	Disbursements	2019	-5789	-6787
5	Economic Development	25	Macroeconomic Foundation for Growth	MMR	Burma (Myanmar)			1	Appropriated and Planned	2019	2060000	2307149
5	Economic Development	25	Macroeconomic Foundation for Growth	MMR	Burma (Myanmar)			2	Obligations	2019	210412	246708
5	Economic Development	25	Macroeconomic Foundation for Growth	MMR	Burma (Myanmar)			3	Disbursements	2019	531909	623657
3	Health	13	Malaria	MMR	Burma (Myanmar)			1	Appropriated and Planned	2019	10000000	11199751
3	Health	13	Malaria	MMR	Burma (Myanmar)			2	Obligations	2019	9388000	11007522
3	Health	13	Malaria	MMR	Burma (Myanmar)			3	Disbursements	2019	7247811	8498132
3	Health	13	Malaria	MMR	Burma (Myanmar)			18	President's Budget Requests	2019	9000000	10079776
3	Health	16	Maternal and Child Health	MMR	Burma (Myanmar)			1	Appropriated and Planned	2019	5000000	5599875
3	Health	16	Maternal and Child Health	MMR	Burma (Myanmar)			2	Obligations	2019	4750000	5569422
3	Health	16	Maternal and Child Health	MMR	Burma (Myanmar)			3	Disbursements	2019	4027789	4722620
3	Health	16	Maternal and Child Health	MMR	Burma (Myanmar)			18	President's Budget Requests	2019	4000000	4479900
8	Program Support	42	Monitoring and Evaluation	MMR	Burma (Myanmar)			2	Obligations	2019	239879	281260
8	Program Support	42	Monitoring and Evaluation	MMR	Burma (Myanmar)			3	Disbursements	2019	299159	350767
9	Multi-sector	52	Multi-sector - Unspecified	MMR	Burma (Myanmar)			1	Appropriated and Planned	2019	3090000	3460723
9	Multi-sector	52	Multi-sector - Unspecified	MMR	Burma (Myanmar)			3	Disbursements	2019	920520	1079320
9	Multi-sector	52	Multi-sector - Unspecified	MMR	Burma (Myanmar)			18	President's Budget Requests	2019	13000000	14559676
6	Environment	35	Natural Resources and Biodiversity	MMR	Burma (Myanmar)			2	Obligations	2019	470106	551203
6	Environment	35	Natural Resources and Biodiversity	MMR	Burma (Myanmar)			3	Disbursements	2019	-447658	-524884
3	Health	15	Other Public Health Threats	MMR	Burma (Myanmar)			2	Obligations	2019	996	1167
3	Health	15	Other Public Health Threats	MMR	Burma (Myanmar)			3	Disbursements	2019	996	1168
3	Health	14	Pandemic Influenza and Other Emerging Threats (PIOET)	MMR	Burma (Myanmar)			2	Obligations	2019	765736	897833
3	Health	14	Pandemic Influenza and Other Emerging Threats (PIOET)	MMR	Burma (Myanmar)			3	Disbursements	2019	3548	4160
1	Peace and Security	45	Peace and Security - General	MMR	Burma (Myanmar)			2	Obligations	2019	166909	195699
1	Peace and Security	45	Peace and Security - General	MMR	Burma (Myanmar)			3	Disbursements	2019	166909	195699
2	Democracy, Human Rights, and Governance	9	Political Competition and Consensus-Building	MMR	Burma (Myanmar)			1	Appropriated and Planned	2019	4410000	4939090
2	Democracy, Human Rights, and Governance	9	Political Competition and Consensus-Building	MMR	Burma (Myanmar)			2	Obligations	2019	17830000	20905852
2	Democracy, Human Rights, and Governance	9	Political Competition and Consensus-Building	MMR	Burma (Myanmar)			3	Disbursements	2019	2358775	2765685
2	Democracy, Human Rights, and Governance	9	Political Competition and Consensus-Building	MMR	Burma (Myanmar)			18	President's Budget Requests	2019	1075000	1203973
5	Economic Development	30	Private Sector Competitiveness	MMR	Burma (Myanmar)			1	Appropriated and Planned	2019	510000	571187
5	Economic Development	30	Private Sector Competitiveness	MMR	Burma (Myanmar)			2	Obligations	2019	8870000	10400162
5	Economic Development	30	Private Sector Competitiveness	MMR	Burma (Myanmar)			3	Disbursements	2019	5325948	6244727
7	Humanitarian Assistance	37	Protection, Assistance and Solutions	MMR	Burma (Myanmar)			1	Appropriated and Planned	2019	1106000	1238692
7	Humanitarian Assistance	37	Protection, Assistance and Solutions	MMR	Burma (Myanmar)			2	Obligations	2019	66440335	77901947
7	Humanitarian Assistance	37	Protection, Assistance and Solutions	MMR	Burma (Myanmar)			3	Disbursements	2019	32452818	38051242
2	Democracy, Human Rights, and Governance	7	Rule of Law and Human Rights	MMR	Burma (Myanmar)			1	Appropriated and Planned	2019	10870000	12174129
2	Democracy, Human Rights, and Governance	7	Rule of Law and Human Rights	MMR	Burma (Myanmar)			2	Obligations	2019	20013524	23466054
2	Democracy, Human Rights, and Governance	7	Rule of Law and Human Rights	MMR	Burma (Myanmar)			3	Disbursements	2019	11175467	13103344
2	Democracy, Human Rights, and Governance	7	Rule of Law and Human Rights	MMR	Burma (Myanmar)			18	President's Budget Requests	2019	4260000	4771094
4	Education and Social Services	23	Social Services	MMR	Burma (Myanmar)			3	Disbursements	2019	1015000	1190097
1	Peace and Security	3	Stabilization Operations and Security Sector Reform	MMR	Burma (Myanmar)			1	Appropriated and Planned	2019	1000000	1119975
1	Peace and Security	3	Stabilization Operations and Security Sector Reform	MMR	Burma (Myanmar)			3	Disbursements	2019	1180857	1384566
1	Peace and Security	3	Stabilization Operations and Security Sector Reform	MMR	Burma (Myanmar)			18	President's Budget Requests	2019	700000	783983
5	Economic Development	26	Trade and Investment	MMR	Burma (Myanmar)			1	Appropriated and Planned	2019	2580000	2889536
5	Economic Development	26	Trade and Investment	MMR	Burma (Myanmar)			2	Obligations	2019	1594000	1868980
1	Peace and Security	5	Transnational Crime	MMR	Burma (Myanmar)			1	Appropriated and Planned	2019	500000	559988
1	Peace and Security	5	Transnational Crime	MMR	Burma (Myanmar)			2	Obligations	2019	1000000	1172510
1	Peace and Security	5	Transnational Crime	MMR	Burma (Myanmar)			3	Disbursements	2019	1148185	1346256
1	Peace and Security	5	Transnational Crime	MMR	Burma (Myanmar)			18	President's Budget Requests	2019	530000	593587
3	Health	12	Tuberculosis	MMR	Burma (Myanmar)			1	Appropriated and Planned	2019	8000000	8959801
3	Health	12	Tuberculosis	MMR	Burma (Myanmar)			2	Obligations	2019	6949150	8147948
3	Health	12	Tuberculosis	MMR	Burma (Myanmar)			3	Disbursements	2019	7539138	8839715
3	Health	12	Tuberculosis	MMR	Burma (Myanmar)			18	President's Budget Requests	2019	5200000	5823871
5	Economic Development	29	Agriculture	BDI	Burundi			2	Obligations	2019	-9425	-11050
5	Economic Development	29	Agriculture	BDI	Burundi			3	Disbursements	2019	995525	1167263
2	Democracy, Human Rights, and Governance	10	Civil Society	BDI	Burundi			2	Obligations	2019	40500	47487
2	Democracy, Human Rights, and Governance	10	Civil Society	BDI	Burundi			3	Disbursements	2019	714994	838338
1	Peace and Security	6	Conflict Mitigation and Reconciliation	BDI	Burundi			2	Obligations	2019	1566242	1836435
1	Peace and Security	6	Conflict Mitigation and Reconciliation	BDI	Burundi			3	Disbursements	2019	1068710	1253074
1	Peace and Security	6	Conflict Mitigation and Reconciliation	BDI	Burundi			18	President's Budget Requests	2019	1500000	1679963
8	Program Support	41	Direct Administrative Costs	BDI	Burundi			2	Obligations	2019	5094846	5973754
8	Program Support	41	Direct Administrative Costs	BDI	Burundi			3	Disbursements	2019	4165889	4884552
7	Humanitarian Assistance	38	Disaster Readiness	BDI	Burundi			3	Disbursements	2019	761542	892914
3	Health	17	Family Planning and Reproductive Health	BDI	Burundi			1	Appropriated and Planned	2019	4500000	5039888
3	Health	17	Family Planning and Reproductive Health	BDI	Burundi			2	Obligations	2019	4709220	5521607
3	Health	17	Family Planning and Reproductive Health	BDI	Burundi			3	Disbursements	2019	-30951	-36289
5	Economic Development	27	Financial Sector	BDI	Burundi			2	Obligations	2019	-110784	-129896
2	Democracy, Human Rights, and Governance	8	Good Governance	BDI	Burundi			2	Obligations	2019	909058	1065880
2	Democracy, Human Rights, and Governance	8	Good Governance	BDI	Burundi			3	Disbursements	2019	1304	1529
3	Health	11	HIV/AIDS	BDI	Burundi			1	Appropriated and Planned	2019	17810000	19946757
3	Health	11	HIV/AIDS	BDI	Burundi			2	Obligations	2019	12594868	14767604
3	Health	11	HIV/AIDS	BDI	Burundi			3	Disbursements	2019	13618298	15967578
3	Health	11	HIV/AIDS	BDI	Burundi			18	President's Budget Requests	2019	5791000	6485776
3	Health	13	Malaria	BDI	Burundi			1	Appropriated and Planned	2019	8000000	8959801
3	Health	13	Malaria	BDI	Burundi			2	Obligations	2019	9286719	10888769
3	Health	13	Malaria	BDI	Burundi			3	Disbursements	2019	8438404	9894108
3	Health	13	Malaria	BDI	Burundi			18	President's Budget Requests	2019	8000000	8959801
3	Health	16	Maternal and Child Health	BDI	Burundi			1	Appropriated and Planned	2019	3000000	3359925
3	Health	16	Maternal and Child Health	BDI	Burundi			2	Obligations	2019	3550000	4162410
3	Health	16	Maternal and Child Health	BDI	Burundi			3	Disbursements	2019	623287	730809
3	Health	16	Maternal and Child Health	BDI	Burundi			18	President's Budget Requests	2019	2000000	2239950
8	Program Support	42	Monitoring and Evaluation	BDI	Burundi			2	Obligations	2019	160779	188515
8	Program Support	42	Monitoring and Evaluation	BDI	Burundi			3	Disbursements	2019	160779	188515
9	Multi-sector	52	Multi-sector - Unspecified	BDI	Burundi			2	Obligations	2019	223394	261932
9	Multi-sector	52	Multi-sector - Unspecified	BDI	Burundi			3	Disbursements	2019	212976	249717
2	Democracy, Human Rights, and Governance	9	Political Competition and Consensus-Building	BDI	Burundi			2	Obligations	2019	32548	38161
2	Democracy, Human Rights, and Governance	9	Political Competition and Consensus-Building	BDI	Burundi			3	Disbursements	2019	852553	999624
5	Economic Development	30	Private Sector Competitiveness	BDI	Burundi			2	Obligations	2019	-4397	-5156
5	Economic Development	30	Private Sector Competitiveness	BDI	Burundi			3	Disbursements	2019	1337	1567
7	Humanitarian Assistance	37	Protection, Assistance and Solutions	BDI	Burundi			1	Appropriated and Planned	2019	7967000	8922842
7	Humanitarian Assistance	37	Protection, Assistance and Solutions	BDI	Burundi			2	Obligations	2019	26047869	30541378
7	Humanitarian Assistance	37	Protection, Assistance and Solutions	BDI	Burundi			3	Disbursements	2019	29482013	34567948
2	Democracy, Human Rights, and Governance	7	Rule of Law and Human Rights	BDI	Burundi			1	Appropriated and Planned	2019	3000000	3359925
2	Democracy, Human Rights, and Governance	7	Rule of Law and Human Rights	BDI	Burundi			2	Obligations	2019	2356620	2763159
2	Democracy, Human Rights, and Governance	7	Rule of Law and Human Rights	BDI	Burundi			3	Disbursements	2019	1260301	1477714
1	Peace and Security	3	Stabilization Operations and Security Sector Reform	BDI	Burundi			2	Obligations	2019	-37864	-44396
1	Peace and Security	3	Stabilization Operations and Security Sector Reform	BDI	Burundi			3	Disbursements	2019	42136	49405
8	Program Support	41	Direct Administrative Costs	CPV	Cabo Verde	1		2	Obligations	2019	8505	9972
8	Program Support	41	Direct Administrative Costs	CPV	Cabo Verde	1		3	Disbursements	2019	8505	9972
8	Program Support	42	Monitoring and Evaluation	CPV	Cabo Verde	1		2	Obligations	2019	249825	292922
8	Program Support	42	Monitoring and Evaluation	CPV	Cabo Verde	1		3	Disbursements	2019	1346975	1579345
9	Multi-sector	52	Multi-sector - Unspecified	CPV	Cabo Verde	1		2	Obligations	2019	56383	66111
9	Multi-sector	52	Multi-sector - Unspecified	CPV	Cabo Verde	1		3	Disbursements	2019	41200	48309
6	Environment	35	Natural Resources and Biodiversity	CPV	Cabo Verde	1		2	Obligations	2019	187302	219614
6	Environment	35	Natural Resources and Biodiversity	CPV	Cabo Verde	1		3	Disbursements	2019	-187302	-219614
7	Humanitarian Assistance	37	Protection, Assistance and Solutions	CPV	Cabo Verde	1		2	Obligations	2019	-1191	-1397
7	Humanitarian Assistance	37	Protection, Assistance and Solutions	CPV	Cabo Verde	1		3	Disbursements	2019	-1191	-1397
2	Democracy, Human Rights, and Governance	7	Rule of Law and Human Rights	CPV	Cabo Verde	1		2	Obligations	2019	2596	3044
2	Democracy, Human Rights, and Governance	7	Rule of Law and Human Rights	CPV	Cabo Verde	1		3	Disbursements	2019	2481	2909
1	Peace and Security	3	Stabilization Operations and Security Sector Reform	CPV	Cabo Verde	1		1	Appropriated and Planned	2019	356000	398711
1	Peace and Security	3	Stabilization Operations and Security Sector Reform	CPV	Cabo Verde	1		2	Obligations	2019	893161	1047240
1	Peace and Security	3	Stabilization Operations and Security Sector Reform	CPV	Cabo Verde	1		3	Disbursements	2019	524074	614482
1	Peace and Security	3	Stabilization Operations and Security Sector Reform	CPV	Cabo Verde	1		18	President's Budget Requests	2019	125000	139997
3	Health	18	Water Supply and Sanitation	CPV	Cabo Verde	1		2	Obligations	2019	-69070	-80985
5	Economic Development	29	Agriculture	KHM	Cambodia			1	Appropriated and Planned	2019	10000000	11199751
5	Economic Development	29	Agriculture	KHM	Cambodia			2	Obligations	2019	11561980	13556535
5	Economic Development	29	Agriculture	KHM	Cambodia			3	Disbursements	2019	8092199	9488187
4	Education and Social Services	20	Basic Education	KHM	Cambodia			1	Appropriated and Planned	2019	6400000	7167841
4	Education and Social Services	20	Basic Education	KHM	Cambodia			2	Obligations	2019	2427362	2846105
4	Education and Social Services	20	Basic Education	KHM	Cambodia			3	Disbursements	2019	4489883	5264436
2	Democracy, Human Rights, and Governance	10	Civil Society	KHM	Cambodia			1	Appropriated and Planned	2019	5272000	5904509
2	Democracy, Human Rights, and Governance	10	Civil Society	KHM	Cambodia			2	Obligations	2019	12747891	14947028
2	Democracy, Human Rights, and Governance	10	Civil Society	KHM	Cambodia			3	Disbursements	2019	8065578	9456965
2	Democracy, Human Rights, and Governance	10	Civil Society	KHM	Cambodia			18	President's Budget Requests	2019	5000000	5599875
6	Environment	36	Clean Productive Environment	KHM	Cambodia			2	Obligations	2019	170822	200290
6	Environment	36	Clean Productive Environment	KHM	Cambodia			3	Disbursements	2019	5082052	5958756
1	Peace and Security	2	Combating Weapons of Mass Destruction (WMD)	KHM	Cambodia			2	Obligations	2019	7080000	8301370
1	Peace and Security	2	Combating Weapons of Mass Destruction (WMD)	KHM	Cambodia			3	Disbursements	2019	7080000	8301370
1	Peace and Security	2	Combating Weapons of Mass Destruction (WMD)	KHM	Cambodia			18	President's Budget Requests	2019	190000	212795
8	Program Support	41	Direct Administrative Costs	KHM	Cambodia			2	Obligations	2019	12957081	15192313
8	Program Support	41	Direct Administrative Costs	KHM	Cambodia			3	Disbursements	2019	11533375	13522946
7	Humanitarian Assistance	38	Disaster Readiness	KHM	Cambodia			3	Disbursements	2019	136454	159993
4	Education and Social Services	48	Education and Social Services - General	KHM	Cambodia			2	Obligations	2019	975696	1144012
4	Education and Social Services	48	Education and Social Services - General	KHM	Cambodia			3	Disbursements	2019	994978	1166621
6	Environment	50	Environment - General	KHM	Cambodia			2	Obligations	2019	75000	87938
6	Environment	50	Environment - General	KHM	Cambodia			3	Disbursements	2019	75000	87938
3	Health	17	Family Planning and Reproductive Health	KHM	Cambodia			1	Appropriated and Planned	2019	2000000	2239950
3	Health	17	Family Planning and Reproductive Health	KHM	Cambodia			2	Obligations	2019	673261	789404
3	Health	17	Family Planning and Reproductive Health	KHM	Cambodia			3	Disbursements	2019	6346556	7441398
2	Democracy, Human Rights, and Governance	8	Good Governance	KHM	Cambodia			3	Disbursements	2019	114785	134587
3	Health	47	Health - General	KHM	Cambodia			2	Obligations	2019	1486745	1743221
3	Health	47	Health - General	KHM	Cambodia			3	Disbursements	2019	1678141	1967633
3	Health	11	HIV/AIDS	KHM	Cambodia			1	Appropriated and Planned	2019	1005000	1125575
3	Health	11	HIV/AIDS	KHM	Cambodia			2	Obligations	2019	6727775	7888382
3	Health	11	HIV/AIDS	KHM	Cambodia			3	Disbursements	2019	8055762	9445459
3	Health	11	HIV/AIDS	KHM	Cambodia			18	President's Budget Requests	2019	3691000	4133828
5	Economic Development	25	Macroeconomic Foundation for Growth	KHM	Cambodia			2	Obligations	2019	5330333	6249871
5	Economic Development	25	Macroeconomic Foundation for Growth	KHM	Cambodia			3	Disbursements	2019	692514	811975
3	Health	13	Malaria	KHM	Cambodia			1	Appropriated and Planned	2019	10000000	11199751
3	Health	13	Malaria	KHM	Cambodia			2	Obligations	2019	3021632	3542893
3	Health	13	Malaria	KHM	Cambodia			3	Disbursements	2019	5765150	6759702
3	Health	13	Malaria	KHM	Cambodia			18	President's Budget Requests	2019	8000000	8959801
3	Health	16	Maternal and Child Health	KHM	Cambodia			1	Appropriated and Planned	2019	5000000	5599875
3	Health	16	Maternal and Child Health	KHM	Cambodia			2	Obligations	2019	2610394	3060710
3	Health	16	Maternal and Child Health	KHM	Cambodia			3	Disbursements	2019	4187351	4909711
8	Program Support	42	Monitoring and Evaluation	KHM	Cambodia			2	Obligations	2019	229426	269004
8	Program Support	42	Monitoring and Evaluation	KHM	Cambodia			3	Disbursements	2019	572845	671663
6	Environment	35	Natural Resources and Biodiversity	KHM	Cambodia			1	Appropriated and Planned	2019	7900000	8847803
6	Environment	35	Natural Resources and Biodiversity	KHM	Cambodia			2	Obligations	2019	772156	905361
6	Environment	35	Natural Resources and Biodiversity	KHM	Cambodia			3	Disbursements	2019	-1002173	-1175058
3	Health	19	Nutrition	KHM	Cambodia			1	Appropriated and Planned	2019	1000000	1119975
3	Health	19	Nutrition	KHM	Cambodia			2	Obligations	2019	20282204	23781084
3	Health	19	Nutrition	KHM	Cambodia			3	Disbursements	2019	2455869	2879525
3	Health	15	Other Public Health Threats	KHM	Cambodia			2	Obligations	2019	430182	504393
3	Health	14	Pandemic Influenza and Other Emerging Threats (PIOET)	KHM	Cambodia			2	Obligations	2019	1578925	1851305
3	Health	14	Pandemic Influenza and Other Emerging Threats (PIOET)	KHM	Cambodia			3	Disbursements	2019	586935	688188
1	Peace and Security	45	Peace and Security - General	KHM	Cambodia			2	Obligations	2019	883423	1035825
1	Peace and Security	45	Peace and Security - General	KHM	Cambodia			3	Disbursements	2019	885656	1038443
4	Education and Social Services	22	Policies, Regulations, and Systems	KHM	Cambodia			3	Disbursements	2019	2409250	2824870
2	Democracy, Human Rights, and Governance	9	Political Competition and Consensus-Building	KHM	Cambodia			2	Obligations	2019	-120262	-141009
2	Democracy, Human Rights, and Governance	9	Political Competition and Consensus-Building	KHM	Cambodia			3	Disbursements	2019	945690	1108829
2	Democracy, Human Rights, and Governance	7	Rule of Law and Human Rights	KHM	Cambodia			1	Appropriated and Planned	2019	3928000	4399262
2	Democracy, Human Rights, and Governance	7	Rule of Law and Human Rights	KHM	Cambodia			2	Obligations	2019	5665567	6642933
2	Democracy, Human Rights, and Governance	7	Rule of Law and Human Rights	KHM	Cambodia			3	Disbursements	2019	3471775	4070689
4	Education and Social Services	24	Social Assistance	KHM	Cambodia			3	Disbursements	2019	150000	175876
1	Peace and Security	3	Stabilization Operations and Security Sector Reform	KHM	Cambodia			1	Appropriated and Planned	2019	5000000	5599875
1	Peace and Security	3	Stabilization Operations and Security Sector Reform	KHM	Cambodia			2	Obligations	2019	3099348	3634016
1	Peace and Security	3	Stabilization Operations and Security Sector Reform	KHM	Cambodia			3	Disbursements	2019	6865202	8049518
1	Peace and Security	3	Stabilization Operations and Security Sector Reform	KHM	Cambodia			18	President's Budget Requests	2019	2200000	2463945
1	Peace and Security	5	Transnational Crime	KHM	Cambodia			1	Appropriated and Planned	2019	1000000	1119975
1	Peace and Security	5	Transnational Crime	KHM	Cambodia			2	Obligations	2019	850000	996633
1	Peace and Security	5	Transnational Crime	KHM	Cambodia			3	Disbursements	2019	1461938	1714136
3	Health	12	Tuberculosis	KHM	Cambodia			1	Appropriated and Planned	2019	5500000	6159863
3	Health	12	Tuberculosis	KHM	Cambodia			2	Obligations	2019	3444103	4038243
3	Health	12	Tuberculosis	KHM	Cambodia			3	Disbursements	2019	3544412	4155856
3	Health	12	Tuberculosis	KHM	Cambodia			18	President's Budget Requests	2019	3850000	4311904
3	Health	18	Water Supply and Sanitation	KHM	Cambodia			2	Obligations	2019	6920	8114
2	Democracy, Human Rights, and Governance	10	Civil Society	CMR	Cameroon	1		1	Appropriated and Planned	2019	4000000	4479900
2	Democracy, Human Rights, and Governance	10	Civil Society	CMR	Cameroon	1		2	Obligations	2019	50000	58625
2	Democracy, Human Rights, and Governance	10	Civil Society	CMR	Cameroon	1		3	Disbursements	2019	50000	58625
1	Peace and Security	2	Combating Weapons of Mass Destruction (WMD)	CMR	Cameroon	1		2	Obligations	2019	2000000	2345020
1	Peace and Security	2	Combating Weapons of Mass Destruction (WMD)	CMR	Cameroon	1		3	Disbursements	2019	2000000	2345020
1	Peace and Security	6	Conflict Mitigation and Reconciliation	CMR	Cameroon	1		2	Obligations	2019	2429500	2848613
1	Peace and Security	6	Conflict Mitigation and Reconciliation	CMR	Cameroon	1		3	Disbursements	2019	4197372	4921462
1	Peace and Security	1	Counter-Terrorism	CMR	Cameroon	1		2	Obligations	2019	1853314	2173030
1	Peace and Security	1	Counter-Terrorism	CMR	Cameroon	1		3	Disbursements	2019	5366607	6292399
8	Program Support	41	Direct Administrative Costs	CMR	Cameroon	1		2	Obligations	2019	15305117	17945404
8	Program Support	41	Direct Administrative Costs	CMR	Cameroon	1		3	Disbursements	2019	3480056	4080415
7	Humanitarian Assistance	38	Disaster Readiness	CMR	Cameroon	1		3	Disbursements	2019	487625	571744
5	Economic Development	49	Economic Development - General	CMR	Cameroon	1		2	Obligations	2019	1178584	1381900
5	Economic Development	49	Economic Development - General	CMR	Cameroon	1		3	Disbursements	2019	1144438	1341862
4	Education and Social Services	48	Education and Social Services - General	CMR	Cameroon	1		2	Obligations	2019	1603998	1880704
4	Education and Social Services	48	Education and Social Services - General	CMR	Cameroon	1		3	Disbursements	2019	1688619	1979924
5	Economic Development	27	Financial Sector	CMR	Cameroon	1		2	Obligations	2019	10000	11725
2	Democracy, Human Rights, and Governance	8	Good Governance	CMR	Cameroon	1		3	Disbursements	2019	91792	107625
3	Health	47	Health - General	CMR	Cameroon	1		2	Obligations	2019	2007204	2353467
3	Health	47	Health - General	CMR	Cameroon	1		3	Disbursements	2019	2178489	2554301
3	Health	11	HIV/AIDS	CMR	Cameroon	1		1	Appropriated and Planned	2019	139728000	156491880
3	Health	11	HIV/AIDS	CMR	Cameroon	1		2	Obligations	2019	51656965	60568300
3	Health	11	HIV/AIDS	CMR	Cameroon	1		3	Disbursements	2019	39574084	46401000
3	Health	11	HIV/AIDS	CMR	Cameroon	1		18	President's Budget Requests	2019	26468000	29643501
5	Economic Development	28	Infrastructure	CMR	Cameroon	1		3	Disbursements	2019	56811	66611
5	Economic Development	25	Macroeconomic Foundation for Growth	CMR	Cameroon	1		2	Obligations	2019	453206	531386
5	Economic Development	25	Macroeconomic Foundation for Growth	CMR	Cameroon	1		3	Disbursements	2019	416315	488123
3	Health	13	Malaria	CMR	Cameroon	1		1	Appropriated and Planned	2019	22500000	25199440
3	Health	13	Malaria	CMR	Cameroon	1		2	Obligations	2019	21515000	25226550
3	Health	13	Malaria	CMR	Cameroon	1		3	Disbursements	2019	12724536	14919639
3	Health	13	Malaria	CMR	Cameroon	1		18	President's Budget Requests	2019	18000000	20159552
9	Multi-sector	52	Multi-sector - Unspecified	CMR	Cameroon	1		2	Obligations	2019	50000	58625
9	Multi-sector	52	Multi-sector - Unspecified	CMR	Cameroon	1		3	Disbursements	2019	622046	729331
6	Environment	35	Natural Resources and Biodiversity	CMR	Cameroon	1		2	Obligations	2019	1279898	1500693
6	Environment	35	Natural Resources and Biodiversity	CMR	Cameroon	1		3	Disbursements	2019	-3424268	-4014990
3	Health	19	Nutrition	CMR	Cameroon	1		3	Disbursements	2019	1946049	2281763
3	Health	15	Other Public Health Threats	CMR	Cameroon	1		2	Obligations	2019	-213	-250
3	Health	15	Other Public Health Threats	CMR	Cameroon	1		3	Disbursements	2019	2784559	3264925
3	Health	14	Pandemic Influenza and Other Emerging Threats (PIOET)	CMR	Cameroon	1		2	Obligations	2019	1707108	2001601
3	Health	14	Pandemic Influenza and Other Emerging Threats (PIOET)	CMR	Cameroon	1		3	Disbursements	2019	2449126	2871625
1	Peace and Security	45	Peace and Security - General	CMR	Cameroon	1		2	Obligations	2019	1384199	1622986
1	Peace and Security	45	Peace and Security - General	CMR	Cameroon	1		3	Disbursements	2019	1384199	1622986
4	Education and Social Services	22	Policies, Regulations, and Systems	CMR	Cameroon	1		3	Disbursements	2019	4546	5330
2	Democracy, Human Rights, and Governance	9	Political Competition and Consensus-Building	CMR	Cameroon	1		2	Obligations	2019	60541	70985
2	Democracy, Human Rights, and Governance	9	Political Competition and Consensus-Building	CMR	Cameroon	1		3	Disbursements	2019	60541	70985
7	Humanitarian Assistance	37	Protection, Assistance and Solutions	CMR	Cameroon	1		1	Appropriated and Planned	2019	27412000	30700757
7	Humanitarian Assistance	37	Protection, Assistance and Solutions	CMR	Cameroon	1		2	Obligations	2019	71525463	83864304
7	Humanitarian Assistance	37	Protection, Assistance and Solutions	CMR	Cameroon	1		3	Disbursements	2019	37554199	44032665
2	Democracy, Human Rights, and Governance	7	Rule of Law and Human Rights	CMR	Cameroon	1		2	Obligations	2019	689500	808445
2	Democracy, Human Rights, and Governance	7	Rule of Law and Human Rights	CMR	Cameroon	1		3	Disbursements	2019	165840	194445
4	Education and Social Services	24	Social Assistance	CMR	Cameroon	1		2	Obligations	2019	52531	61594
4	Education and Social Services	24	Social Assistance	CMR	Cameroon	1		3	Disbursements	2019	24041	28188
1	Peace and Security	3	Stabilization Operations and Security Sector Reform	CMR	Cameroon	1		1	Appropriated and Planned	2019	740000	828782
1	Peace and Security	3	Stabilization Operations and Security Sector Reform	CMR	Cameroon	1		2	Obligations	2019	6511837	7635191
1	Peace and Security	3	Stabilization Operations and Security Sector Reform	CMR	Cameroon	1		3	Disbursements	2019	1358847	1593261
1	Peace and Security	3	Stabilization Operations and Security Sector Reform	CMR	Cameroon	1		18	President's Budget Requests	2019	700000	783983
5	Economic Development	29	Agriculture	CAN	Canada			2	Obligations	2019	4000	4690
7	Humanitarian Assistance	38	Disaster Readiness	CAN	Canada			2	Obligations	2019	2301	2698
6	Environment	44	Environment	CAN	Canada			2	Obligations	2019	30073566	35261552
6	Environment	44	Environment	CAN	Canada			3	Disbursements	2019	-14168588	-16612807
1	Peace and Security	45	Peace and Security - General	CAN	Canada			2	Obligations	2019	1361	1596
1	Peace and Security	45	Peace and Security - General	CAN	Canada			3	Disbursements	2019	1361	1596
5	Economic Development	26	Trade and Investment	CAN	Canada			2	Obligations	2019	850000	996633
5	Economic Development	26	Trade and Investment	CAN	Canada			3	Disbursements	2019	34890	40909
5	Economic Development	29	Agriculture	CRN	Caribbean Region			2	Obligations	2019	103210	121015
4	Education and Social Services	20	Basic Education	CRN	Caribbean Region			2	Obligations	2019	2512074	2945434
4	Education and Social Services	20	Basic Education	CRN	Caribbean Region			3	Disbursements	2019	5097926	5977371
6	Environment	36	Clean Productive Environment	CRN	Caribbean Region			2	Obligations	2019	102172	119797
6	Environment	36	Clean Productive Environment	CRN	Caribbean Region			3	Disbursements	2019	2480352	2908238
8	Program Support	41	Direct Administrative Costs	CRN	Caribbean Region			2	Obligations	2019	4448918	5216394
8	Program Support	41	Direct Administrative Costs	CRN	Caribbean Region			3	Disbursements	2019	4232758	4962934
7	Humanitarian Assistance	38	Disaster Readiness	CRN	Caribbean Region			2	Obligations	2019	6794154	7966211
7	Humanitarian Assistance	38	Disaster Readiness	CRN	Caribbean Region			3	Disbursements	2019	1187851	1392767
5	Economic Development	31	Economic Opportunity	CRN	Caribbean Region			2	Obligations	2019	-104806	-122886
5	Economic Development	31	Economic Opportunity	CRN	Caribbean Region			3	Disbursements	2019	540278	633481
4	Education and Social Services	48	Education and Social Services - General	CRN	Caribbean Region			2	Obligations	2019	2846636	3337711
4	Education and Social Services	48	Education and Social Services - General	CRN	Caribbean Region			3	Disbursements	2019	2939158	3446193
6	Environment	44	Environment	CRN	Caribbean Region			2	Obligations	2019	39600	46431
6	Environment	44	Environment	CRN	Caribbean Region			3	Disbursements	2019	-77059	-90353
5	Economic Development	27	Financial Sector	CRN	Caribbean Region			2	Obligations	2019	-8955	-10500
2	Democracy, Human Rights, and Governance	8	Good Governance	CRN	Caribbean Region			2	Obligations	2019	1000000	1172510
2	Democracy, Human Rights, and Governance	8	Good Governance	CRN	Caribbean Region			3	Disbursements	2019	1622675	1902602
3	Health	11	HIV/AIDS	CRN	Caribbean Region			2	Obligations	2019	14384581	16866062
3	Health	11	HIV/AIDS	CRN	Caribbean Region			3	Disbursements	2019	12764069	14965994
5	Economic Development	28	Infrastructure	CRN	Caribbean Region			2	Obligations	2019	2530000	2966450
6	Environment	35	Natural Resources and Biodiversity	CRN	Caribbean Region			3	Disbursements	2019	-57872	-67855
3	Health	15	Other Public Health Threats	CRN	Caribbean Region			2	Obligations	2019	56564	66323
3	Health	15	Other Public Health Threats	CRN	Caribbean Region			3	Disbursements	2019	95365	111815
4	Education and Social Services	22	Policies, Regulations, and Systems	CRN	Caribbean Region			2	Obligations	2019	5850000	6859182
4	Education and Social Services	22	Policies, Regulations, and Systems	CRN	Caribbean Region			3	Disbursements	2019	7349940	8617876
7	Humanitarian Assistance	37	Protection, Assistance and Solutions	CRN	Caribbean Region			2	Obligations	2019	8897844	10432811
7	Humanitarian Assistance	37	Protection, Assistance and Solutions	CRN	Caribbean Region			3	Disbursements	2019	430905	505241
2	Democracy, Human Rights, and Governance	7	Rule of Law and Human Rights	CRN	Caribbean Region			2	Obligations	2019	2348889	2754097
2	Democracy, Human Rights, and Governance	7	Rule of Law and Human Rights	CRN	Caribbean Region			3	Disbursements	2019	1846560	2165108
1	Peace and Security	3	Stabilization Operations and Security Sector Reform	CRN	Caribbean Region			2	Obligations	2019	33769102	39594604
1	Peace and Security	3	Stabilization Operations and Security Sector Reform	CRN	Caribbean Region			3	Disbursements	2019	28196864	33061100
3	Health	18	Water Supply and Sanitation	CRN	Caribbean Region			2	Obligations	2019	900000	1055259
2	Democracy, Human Rights, and Governance	10	Civil Society	CAF	Central African Republic	1		1	Appropriated and Planned	2019	350000	391991
2	Democracy, Human Rights, and Governance	10	Civil Society	CAF	Central African Republic	1		2	Obligations	2019	64941	76144
2	Democracy, Human Rights, and Governance	10	Civil Society	CAF	Central African Republic	1		3	Disbursements	2019	64941	76144
1	Peace and Security	6	Conflict Mitigation and Reconciliation	CAF	Central African Republic	1		2	Obligations	2019	-44064	-51666
1	Peace and Security	6	Conflict Mitigation and Reconciliation	CAF	Central African Republic	1		18	President's Budget Requests	2019	1500000	1679963
8	Program Support	41	Direct Administrative Costs	CAF	Central African Republic	1		2	Obligations	2019	591794	693883
8	Program Support	41	Direct Administrative Costs	CAF	Central African Republic	1		3	Disbursements	2019	216401	253733
7	Humanitarian Assistance	38	Disaster Readiness	CAF	Central African Republic	1		2	Obligations	2019	63100	73986
7	Humanitarian Assistance	38	Disaster Readiness	CAF	Central African Republic	1		3	Disbursements	2019	41963	49201
2	Democracy, Human Rights, and Governance	8	Good Governance	CAF	Central African Republic	1		1	Appropriated and Planned	2019	2650000	2967934
2	Democracy, Human Rights, and Governance	8	Good Governance	CAF	Central African Republic	1		2	Obligations	2019	3000000	3517530
2	Democracy, Human Rights, and Governance	8	Good Governance	CAF	Central African Republic	1		3	Disbursements	2019	1121407	1314861
3	Health	16	Maternal and Child Health	CAF	Central African Republic	1		1	Appropriated and Planned	2019	1000000	1119975
9	Multi-sector	52	Multi-sector - Unspecified	CAF	Central African Republic	1		2	Obligations	2019	-9217	-10807
9	Multi-sector	52	Multi-sector - Unspecified	CAF	Central African Republic	1		3	Disbursements	2019	860514	1008963
6	Environment	35	Natural Resources and Biodiversity	CAF	Central African Republic	1		3	Disbursements	2019	-26605	-31194
1	Peace and Security	45	Peace and Security - General	CAF	Central African Republic	1		2	Obligations	2019	22276	26120
1	Peace and Security	45	Peace and Security - General	CAF	Central African Republic	1		3	Disbursements	2019	22276	26120
2	Democracy, Human Rights, and Governance	9	Political Competition and Consensus-Building	CAF	Central African Republic	1		2	Obligations	2019	46428	54437
2	Democracy, Human Rights, and Governance	9	Political Competition and Consensus-Building	CAF	Central African Republic	1		3	Disbursements	2019	46428	54437
7	Humanitarian Assistance	37	Protection, Assistance and Solutions	CAF	Central African Republic	1		1	Appropriated and Planned	2019	29915000	33504055
7	Humanitarian Assistance	37	Protection, Assistance and Solutions	CAF	Central African Republic	1		2	Obligations	2019	108774490	127539169
7	Humanitarian Assistance	37	Protection, Assistance and Solutions	CAF	Central African Republic	1		3	Disbursements	2019	97551335	114379903
2	Democracy, Human Rights, and Governance	7	Rule of Law and Human Rights	CAF	Central African Republic	1		1	Appropriated and Planned	2019	2450000	2743939
2	Democracy, Human Rights, and Governance	7	Rule of Law and Human Rights	CAF	Central African Republic	1		2	Obligations	2019	8591043	10073083
2	Democracy, Human Rights, and Governance	7	Rule of Law and Human Rights	CAF	Central African Republic	1		3	Disbursements	2019	5989264	7022471
2	Democracy, Human Rights, and Governance	7	Rule of Law and Human Rights	CAF	Central African Republic	1		18	President's Budget Requests	2019	1000000	1119975
1	Peace and Security	3	Stabilization Operations and Security Sector Reform	CAF	Central African Republic	1		1	Appropriated and Planned	2019	10192000	11414786
1	Peace and Security	3	Stabilization Operations and Security Sector Reform	CAF	Central African Republic	1		2	Obligations	2019	14909862	17481960
1	Peace and Security	3	Stabilization Operations and Security Sector Reform	CAF	Central African Republic	1		3	Disbursements	2019	4172845	4892702
1	Peace and Security	3	Stabilization Operations and Security Sector Reform	CAF	Central African Republic	1		18	President's Budget Requests	2019	4930000	5521477
6	Environment	36	Clean Productive Environment	CCN	Central America and Caribbean Region			2	Obligations	2019	762000	893453
1	Peace and Security	1	Counter-Terrorism	CCN	Central America and Caribbean Region			2	Obligations	2019	486882	570874
6	Environment	44	Environment	CCN	Central America and Caribbean Region			2	Obligations	2019	87000	102008
6	Environment	44	Environment	CCN	Central America and Caribbean Region			3	Disbursements	2019	694394	814184
6	Environment	35	Natural Resources and Biodiversity	CCN	Central America and Caribbean Region			3	Disbursements	2019	178308	209067
5	Economic Development	29	Agriculture	CNA	Central America Region			1	Appropriated and Planned	2019	34600000	38751138
5	Economic Development	29	Agriculture	CNA	Central America Region			2	Obligations	2019	-12203	-14308
5	Economic Development	29	Agriculture	CNA	Central America Region			3	Disbursements	2019	3319102	3891682
4	Education and Social Services	20	Basic Education	CNA	Central America Region			1	Appropriated and Planned	2019	26000000	29119353
2	Democracy, Human Rights, and Governance	10	Civil Society	CNA	Central America Region			1	Appropriated and Planned	2019	19830000	22209106
2	Democracy, Human Rights, and Governance	10	Civil Society	CNA	Central America Region			2	Obligations	2019	1087960	1275644
2	Democracy, Human Rights, and Governance	10	Civil Society	CNA	Central America Region			3	Disbursements	2019	1087960	1275644
6	Environment	36	Clean Productive Environment	CNA	Central America Region			3	Disbursements	2019	5287572	6199735
8	Program Support	41	Direct Administrative Costs	CNA	Central America Region			2	Obligations	2019	4857675	5695671
8	Program Support	41	Direct Administrative Costs	CNA	Central America Region			3	Disbursements	2019	4024055	4718242
7	Humanitarian Assistance	38	Disaster Readiness	CNA	Central America Region			2	Obligations	2019	598980	702311
7	Humanitarian Assistance	38	Disaster Readiness	CNA	Central America Region			3	Disbursements	2019	623682	731274
6	Environment	44	Environment	CNA	Central America Region			2	Obligations	2019	323000	378721
6	Environment	44	Environment	CNA	Central America Region			3	Disbursements	2019	417528	489554
6	Environment	50	Environment - General	CNA	Central America Region			3	Disbursements	2019	176410	206843
3	Health	17	Family Planning and Reproductive Health	CNA	Central America Region			1	Appropriated and Planned	2019	5500000	6159863
2	Democracy, Human Rights, and Governance	8	Good Governance	CNA	Central America Region			1	Appropriated and Planned	2019	44800000	50174884
2	Democracy, Human Rights, and Governance	8	Good Governance	CNA	Central America Region			2	Obligations	2019	5807471	6809316
2	Democracy, Human Rights, and Governance	8	Good Governance	CNA	Central America Region			3	Disbursements	2019	6971776	8174475
3	Health	11	HIV/AIDS	CNA	Central America Region			2	Obligations	2019	46066171	54013037
3	Health	11	HIV/AIDS	CNA	Central America Region			3	Disbursements	2019	41559897	48729388
5	Economic Development	28	Infrastructure	CNA	Central America Region			3	Disbursements	2019	-1063	-1246
5	Economic Development	32	Labor Policies and Markets	CNA	Central America Region			3	Disbursements	2019	6570008	7703399
5	Economic Development	25	Macroeconomic Foundation for Growth	CNA	Central America Region			2	Obligations	2019	2197576	2576679
5	Economic Development	25	Macroeconomic Foundation for Growth	CNA	Central America Region			3	Disbursements	2019	542849	636496
3	Health	16	Maternal and Child Health	CNA	Central America Region			1	Appropriated and Planned	2019	3000000	3359925
8	Program Support	42	Monitoring and Evaluation	CNA	Central America Region			2	Obligations	2019	5000	5863
8	Program Support	42	Monitoring and Evaluation	CNA	Central America Region			3	Disbursements	2019	5000	5863
9	Multi-sector	52	Multi-sector - Unspecified	CNA	Central America Region			1	Appropriated and Planned	2019	5000000	5599875
6	Environment	35	Natural Resources and Biodiversity	CNA	Central America Region			1	Appropriated and Planned	2019	15500000	17359614
6	Environment	35	Natural Resources and Biodiversity	CNA	Central America Region			2	Obligations	2019	53333	62533
6	Environment	35	Natural Resources and Biodiversity	CNA	Central America Region			3	Disbursements	2019	469129	550059
3	Health	19	Nutrition	CNA	Central America Region			1	Appropriated and Planned	2019	4500000	5039888
3	Health	15	Other Public Health Threats	CNA	Central America Region			3	Disbursements	2019	3169339	3716080
3	Health	14	Pandemic Influenza and Other Emerging Threats (PIOET)	CNA	Central America Region			2	Obligations	2019	75000	87938
3	Health	14	Pandemic Influenza and Other Emerging Threats (PIOET)	CNA	Central America Region			3	Disbursements	2019	25520	29922
2	Democracy, Human Rights, and Governance	9	Political Competition and Consensus-Building	CNA	Central America Region			1	Appropriated and Planned	2019	2035000	2279149
7	Humanitarian Assistance	37	Protection, Assistance and Solutions	CNA	Central America Region			2	Obligations	2019	13567893	15908489
7	Humanitarian Assistance	37	Protection, Assistance and Solutions	CNA	Central America Region			3	Disbursements	2019	459541	538815
2	Democracy, Human Rights, and Governance	7	Rule of Law and Human Rights	CNA	Central America Region			1	Appropriated and Planned	2019	6325000	7083842
2	Democracy, Human Rights, and Governance	7	Rule of Law and Human Rights	CNA	Central America Region			2	Obligations	2019	5340720	6262046
2	Democracy, Human Rights, and Governance	7	Rule of Law and Human Rights	CNA	Central America Region			3	Disbursements	2019	3293950	3862187
1	Peace and Security	3	Stabilization Operations and Security Sector Reform	CNA	Central America Region			2	Obligations	2019	128562929	150741300
1	Peace and Security	3	Stabilization Operations and Security Sector Reform	CNA	Central America Region			3	Disbursements	2019	137041165	160682115
5	Economic Development	26	Trade and Investment	CNA	Central America Region			1	Appropriated and Planned	2019	10000000	11199751
5	Economic Development	26	Trade and Investment	CNA	Central America Region			2	Obligations	2019	-142963	-167625
5	Economic Development	26	Trade and Investment	CNA	Central America Region			3	Disbursements	2019	2506221	2938570
1	Peace and Security	5	Transnational Crime	CNA	Central America Region			1	Appropriated and Planned	2019	300000	335993
3	Health	18	Water Supply and Sanitation	CNA	Central America Region			1	Appropriated and Planned	2019	4000000	4479900
2	Democracy, Human Rights, and Governance	10	Civil Society	EEE	Central and Eastern Europe Region			2	Obligations	2019	1383451	1622110
2	Democracy, Human Rights, and Governance	10	Civil Society	EEE	Central and Eastern Europe Region			3	Disbursements	2019	1383451	1622110
1	Peace and Security	6	Conflict Mitigation and Reconciliation	EEE	Central and Eastern Europe Region			2	Obligations	2019	100000	117251
1	Peace and Security	6	Conflict Mitigation and Reconciliation	EEE	Central and Eastern Europe Region			3	Disbursements	2019	100000	117251
2	Democracy, Human Rights, and Governance	9	Political Competition and Consensus-Building	EEE	Central and Eastern Europe Region			2	Obligations	2019	2101000	2463443
2	Democracy, Human Rights, and Governance	9	Political Competition and Consensus-Building	EEE	Central and Eastern Europe Region			3	Disbursements	2019	2101000	2463443
2	Democracy, Human Rights, and Governance	7	Rule of Law and Human Rights	EEE	Central and Eastern Europe Region			2	Obligations	2019	1483000	1738832
2	Democracy, Human Rights, and Governance	7	Rule of Law and Human Rights	EEE	Central and Eastern Europe Region			3	Disbursements	2019	1483000	1738832
2	Democracy, Human Rights, and Governance	10	Civil Society	TCD	Chad	1		1	Appropriated and Planned	2019	3000000	3359925
2	Democracy, Human Rights, and Governance	10	Civil Society	TCD	Chad	1		2	Obligations	2019	547066	641440
2	Democracy, Human Rights, and Governance	10	Civil Society	TCD	Chad	1		3	Disbursements	2019	32336	37914
1	Peace and Security	6	Conflict Mitigation and Reconciliation	TCD	Chad	1		3	Disbursements	2019	2642514	3098374
1	Peace and Security	1	Counter-Terrorism	TCD	Chad	1		2	Obligations	2019	2207301	2588083
1	Peace and Security	1	Counter-Terrorism	TCD	Chad	1		3	Disbursements	2019	1164467	1365349
8	Program Support	41	Direct Administrative Costs	TCD	Chad	1		2	Obligations	2019	309325	362686
8	Program Support	41	Direct Administrative Costs	TCD	Chad	1		3	Disbursements	2019	1225704	1437149
7	Humanitarian Assistance	38	Disaster Readiness	TCD	Chad	1		2	Obligations	2019	-15691	-18398
2	Democracy, Human Rights, and Governance	8	Good Governance	TCD	Chad	1		3	Disbursements	2019	61785	72444
3	Health	47	Health - General	TCD	Chad	1		2	Obligations	2019	-437	-512
3	Health	11	HIV/AIDS	TCD	Chad	1		2	Obligations	2019	493992	579210
3	Health	11	HIV/AIDS	TCD	Chad	1		3	Disbursements	2019	449101	526575
9	Multi-sector	52	Multi-sector - Unspecified	TCD	Chad	1		2	Obligations	2019	6800	7973
9	Multi-sector	52	Multi-sector - Unspecified	TCD	Chad	1		3	Disbursements	2019	2455814	2879465
6	Environment	35	Natural Resources and Biodiversity	TCD	Chad	1		2	Obligations	2019	1176208	1379115
6	Environment	35	Natural Resources and Biodiversity	TCD	Chad	1		3	Disbursements	2019	-37833	-44358
1	Peace and Security	45	Peace and Security - General	TCD	Chad	1		2	Obligations	2019	311694	365463
1	Peace and Security	45	Peace and Security - General	TCD	Chad	1		3	Disbursements	2019	311694	365463
7	Humanitarian Assistance	37	Protection, Assistance and Solutions	TCD	Chad	1		1	Appropriated and Planned	2019	43102000	48273167
7	Humanitarian Assistance	37	Protection, Assistance and Solutions	TCD	Chad	1		2	Obligations	2019	120552807	141349355
7	Humanitarian Assistance	37	Protection, Assistance and Solutions	TCD	Chad	1		3	Disbursements	2019	82491928	96722594
1	Peace and Security	3	Stabilization Operations and Security Sector Reform	TCD	Chad	1		1	Appropriated and Planned	2019	2161000	2420266
1	Peace and Security	3	Stabilization Operations and Security Sector Reform	TCD	Chad	1		2	Obligations	2019	32913400	38591284
1	Peace and Security	3	Stabilization Operations and Security Sector Reform	TCD	Chad	1		3	Disbursements	2019	29571970	34673425
1	Peace and Security	3	Stabilization Operations and Security Sector Reform	TCD	Chad	1		18	President's Budget Requests	2019	1700000	1903958
2	Democracy, Human Rights, and Governance	10	Civil Society	CHL	Chile			3	Disbursements	2019	6570	7703
6	Environment	36	Clean Productive Environment	CHL	Chile			3	Disbursements	2019	4501286	5277803
1	Peace and Security	2	Combating Weapons of Mass Destruction (WMD)	CHL	Chile			2	Obligations	2019	4768	5591
1	Peace and Security	2	Combating Weapons of Mass Destruction (WMD)	CHL	Chile			3	Disbursements	2019	47609	55822
1	Peace and Security	2	Combating Weapons of Mass Destruction (WMD)	CHL	Chile			18	President's Budget Requests	2019	200000	223995
7	Humanitarian Assistance	38	Disaster Readiness	CHL	Chile			2	Obligations	2019	44721	52435
4	Education and Social Services	48	Education and Social Services - General	CHL	Chile			3	Disbursements	2019	79000	92629
6	Environment	44	Environment	CHL	Chile			2	Obligations	2019	168508	197577
6	Environment	44	Environment	CHL	Chile			3	Disbursements	2019	-17624	-20664
6	Environment	35	Natural Resources and Biodiversity	CHL	Chile			3	Disbursements	2019	137075	160723
1	Peace and Security	45	Peace and Security - General	CHL	Chile			2	Obligations	2019	6201	7271
1	Peace and Security	45	Peace and Security - General	CHL	Chile			3	Disbursements	2019	12771	14974
7	Humanitarian Assistance	37	Protection, Assistance and Solutions	CHL	Chile			2	Obligations	2019	1450000	1700139
7	Humanitarian Assistance	37	Protection, Assistance and Solutions	CHL	Chile			3	Disbursements	2019	253039	296692
1	Peace and Security	3	Stabilization Operations and Security Sector Reform	CHL	Chile			1	Appropriated and Planned	2019	487000	545428
1	Peace and Security	3	Stabilization Operations and Security Sector Reform	CHL	Chile			2	Obligations	2019	509261	597113
1	Peace and Security	3	Stabilization Operations and Security Sector Reform	CHL	Chile			3	Disbursements	2019	336895	395013
1	Peace and Security	3	Stabilization Operations and Security Sector Reform	CHL	Chile			18	President's Budget Requests	2019	300000	335993
5	Economic Development	26	Trade and Investment	CHL	Chile			2	Obligations	2019	120000	140701
5	Economic Development	26	Trade and Investment	CHL	Chile			3	Disbursements	2019	80138	93963
2	Democracy, Human Rights, and Governance	10	Civil Society	HKG	China (Hong Kong, S.A.R., P.R.C.)			2	Obligations	2019	325000	381066
2	Democracy, Human Rights, and Governance	10	Civil Society	HKG	China (Hong Kong, S.A.R., P.R.C.)			3	Disbursements	2019	325000	381066
6	Environment	36	Clean Productive Environment	HKG	China (Hong Kong, S.A.R., P.R.C.)			3	Disbursements	2019	100262	117558
2	Democracy, Human Rights, and Governance	7	Rule of Law and Human Rights	HKG	China (Hong Kong, S.A.R., P.R.C.)			2	Obligations	2019	317933	372779
2	Democracy, Human Rights, and Governance	7	Rule of Law and Human Rights	HKG	China (Hong Kong, S.A.R., P.R.C.)			3	Disbursements	2019	317933	372779
5	Economic Development	26	Trade and Investment	HKG	China (Hong Kong, S.A.R., P.R.C.)			2	Obligations	2019	25000	29313
5	Economic Development	26	Trade and Investment	HKG	China (Hong Kong, S.A.R., P.R.C.)			3	Disbursements	2019	3439	4032
5	Economic Development	29	Agriculture	CHN	China (P.R.C.)			2	Obligations	2019	229018	268526
5	Economic Development	29	Agriculture	CHN	China (P.R.C.)			3	Disbursements	2019	166684	195439
2	Democracy, Human Rights, and Governance	10	Civil Society	CHN	China (P.R.C.)			2	Obligations	2019	925758	1085461
2	Democracy, Human Rights, and Governance	10	Civil Society	CHN	China (P.R.C.)			3	Disbursements	2019	925758	1085461
6	Environment	36	Clean Productive Environment	CHN	China (P.R.C.)			3	Disbursements	2019	3196545	3747981
8	Program Support	41	Direct Administrative Costs	CHN	China (P.R.C.)			2	Obligations	2019	1578325	1850608
8	Program Support	41	Direct Administrative Costs	CHN	China (P.R.C.)			3	Disbursements	2019	1119824	1313004
7	Humanitarian Assistance	38	Disaster Readiness	CHN	China (P.R.C.)			3	Disbursements	2019	243440	285434
4	Education and Social Services	48	Education and Social Services - General	CHN	China (P.R.C.)			2	Obligations	2019	3196973	3748480
4	Education and Social Services	48	Education and Social Services - General	CHN	China (P.R.C.)			3	Disbursements	2019	3152168	3695948
6	Environment	44	Environment	CHN	China (P.R.C.)			3	Disbursements	2019	291098	341316
6	Environment	50	Environment - General	CHN	China (P.R.C.)			2	Obligations	2019	20000	23450
2	Democracy, Human Rights, and Governance	8	Good Governance	CHN	China (P.R.C.)			3	Disbursements	2019	47194	55336
3	Health	47	Health - General	CHN	China (P.R.C.)			2	Obligations	2019	1589881	1864151
3	Health	47	Health - General	CHN	China (P.R.C.)			3	Disbursements	2019	1716278	2012354
4	Education and Social Services	21	Higher Education	CHN	China (P.R.C.)			3	Disbursements	2019	241443	283096
5	Economic Development	28	Infrastructure	CHN	China (P.R.C.)			2	Obligations	2019	312769	366725
5	Economic Development	28	Infrastructure	CHN	China (P.R.C.)			3	Disbursements	2019	1793822	2103272
5	Economic Development	25	Macroeconomic Foundation for Growth	CHN	China (P.R.C.)			2	Obligations	2019	5700000	6683306
5	Economic Development	25	Macroeconomic Foundation for Growth	CHN	China (P.R.C.)			3	Disbursements	2019	1727380	2025369
3	Health	13	Malaria	CHN	China (P.R.C.)			2	Obligations	2019	-267	-313
5	Economic Development	34	Mining and Natural Resources	CHN	China (P.R.C.)			3	Disbursements	2019	189891	222649
9	Multi-sector	52	Multi-sector - Unspecified	CHN	China (P.R.C.)			1	Appropriated and Planned	2019	4746000	5315402
9	Multi-sector	52	Multi-sector - Unspecified	CHN	China (P.R.C.)			3	Disbursements	2019	215600	252793
6	Environment	35	Natural Resources and Biodiversity	CHN	China (P.R.C.)			1	Appropriated and Planned	2019	2526000	2829057
6	Environment	35	Natural Resources and Biodiversity	CHN	China (P.R.C.)			2	Obligations	2019	261182	306238
6	Environment	35	Natural Resources and Biodiversity	CHN	China (P.R.C.)			3	Disbursements	2019	-46019	-53959
3	Health	14	Pandemic Influenza and Other Emerging Threats (PIOET)	CHN	China (P.R.C.)			3	Disbursements	2019	23215	27221
1	Peace and Security	45	Peace and Security - General	CHN	China (P.R.C.)			2	Obligations	2019	1310	1536
1	Peace and Security	45	Peace and Security - General	CHN	China (P.R.C.)			3	Disbursements	2019	1310	1536
4	Education and Social Services	22	Policies, Regulations, and Systems	CHN	China (P.R.C.)			2	Obligations	2019	1600000	1876016
4	Education and Social Services	22	Policies, Regulations, and Systems	CHN	China (P.R.C.)			3	Disbursements	2019	1359246	1593731
5	Economic Development	30	Private Sector Competitiveness	CHN	China (P.R.C.)			2	Obligations	2019	4000000	4690040
5	Economic Development	30	Private Sector Competitiveness	CHN	China (P.R.C.)			3	Disbursements	2019	3013215	3533026
2	Democracy, Human Rights, and Governance	7	Rule of Law and Human Rights	CHN	China (P.R.C.)			1	Appropriated and Planned	2019	17040000	19084376
2	Democracy, Human Rights, and Governance	7	Rule of Law and Human Rights	CHN	China (P.R.C.)			2	Obligations	2019	5883185	6898091
2	Democracy, Human Rights, and Governance	7	Rule of Law and Human Rights	CHN	China (P.R.C.)			3	Disbursements	2019	4328066	5074699
4	Education and Social Services	23	Social Services	CHN	China (P.R.C.)			1	Appropriated and Planned	2019	728000	815342
1	Peace and Security	3	Stabilization Operations and Security Sector Reform	CHN	China (P.R.C.)			2	Obligations	2019	28536	33460
1	Peace and Security	3	Stabilization Operations and Security Sector Reform	CHN	China (P.R.C.)			3	Disbursements	2019	28536	33460
5	Economic Development	26	Trade and Investment	CHN	China (P.R.C.)			2	Obligations	2019	654470	767373
5	Economic Development	26	Trade and Investment	CHN	China (P.R.C.)			3	Disbursements	2019	382874	448924
1	Peace and Security	6	Conflict Mitigation and Reconciliation	TIB	China (Tibet)			2	Obligations	2019	107426	125958
1	Peace and Security	6	Conflict Mitigation and Reconciliation	TIB	China (Tibet)			3	Disbursements	2019	107426	125958
2	Democracy, Human Rights, and Governance	7	Rule of Law and Human Rights	TIB	China (Tibet)			2	Obligations	2019	457276	536161
2	Democracy, Human Rights, and Governance	7	Rule of Law and Human Rights	TIB	China (Tibet)			3	Disbursements	2019	457276	536161
5	Economic Development	29	Agriculture	COL	Colombia			2	Obligations	2019	97764256	114629554
5	Economic Development	29	Agriculture	COL	Colombia			3	Disbursements	2019	31442035	36866094
2	Democracy, Human Rights, and Governance	10	Civil Society	COL	Colombia			2	Obligations	2019	4466327	5236812
2	Democracy, Human Rights, and Governance	10	Civil Society	COL	Colombia			3	Disbursements	2019	4540444	5323714
2	Democracy, Human Rights, and Governance	10	Civil Society	COL	Colombia			18	President's Budget Requests	2019	1000000	1119975
6	Environment	36	Clean Productive Environment	COL	Colombia			2	Obligations	2019	2094172	2455437
6	Environment	36	Clean Productive Environment	COL	Colombia			3	Disbursements	2019	18644868	21861290
1	Peace and Security	6	Conflict Mitigation and Reconciliation	COL	Colombia			1	Appropriated and Planned	2019	9328000	10447128
1	Peace and Security	6	Conflict Mitigation and Reconciliation	COL	Colombia			2	Obligations	2019	19971628	23416931
1	Peace and Security	6	Conflict Mitigation and Reconciliation	COL	Colombia			3	Disbursements	2019	30143397	35343429
1	Peace and Security	6	Conflict Mitigation and Reconciliation	COL	Colombia			18	President's Budget Requests	2019	12250000	13719695
1	Peace and Security	4	Counter-Narcotics	COL	Colombia			1	Appropriated and Planned	2019	191500000	214475231
1	Peace and Security	4	Counter-Narcotics	COL	Colombia			2	Obligations	2019	46059	54005
1	Peace and Security	4	Counter-Narcotics	COL	Colombia			3	Disbursements	2019	21334926	25015411
1	Peace and Security	4	Counter-Narcotics	COL	Colombia			18	President's Budget Requests	2019	143518000	160736586
1	Peace and Security	1	Counter-Terrorism	COL	Colombia			2	Obligations	2019	-321461	-376917
1	Peace and Security	1	Counter-Terrorism	COL	Colombia			3	Disbursements	2019	7304	8564
8	Program Support	41	Direct Administrative Costs	COL	Colombia			1	Appropriated and Planned	2019	17000000	19039577
8	Program Support	41	Direct Administrative Costs	COL	Colombia			2	Obligations	2019	19099883	22394801
8	Program Support	41	Direct Administrative Costs	COL	Colombia			3	Disbursements	2019	18432315	21612058
7	Humanitarian Assistance	38	Disaster Readiness	COL	Colombia			2	Obligations	2019	10221123	11984368
7	Humanitarian Assistance	38	Disaster Readiness	COL	Colombia			3	Disbursements	2019	3126805	3666208
5	Economic Development	49	Economic Development - General	COL	Colombia			3	Disbursements	2019	77548	90926
5	Economic Development	31	Economic Opportunity	COL	Colombia			2	Obligations	2019	85792	100592
5	Economic Development	31	Economic Opportunity	COL	Colombia			3	Disbursements	2019	154709	181398
4	Education and Social Services	48	Education and Social Services - General	COL	Colombia			2	Obligations	2019	3661280	4292885
4	Education and Social Services	48	Education and Social Services - General	COL	Colombia			3	Disbursements	2019	3238652	3797349
6	Environment	44	Environment	COL	Colombia			2	Obligations	2019	777494	911619
6	Environment	44	Environment	COL	Colombia			3	Disbursements	2019	176866	207376
6	Environment	50	Environment - General	COL	Colombia			2	Obligations	2019	199979	234477
6	Environment	50	Environment - General	COL	Colombia			3	Disbursements	2019	199979	234477
2	Democracy, Human Rights, and Governance	8	Good Governance	COL	Colombia			2	Obligations	2019	1818085	2131722
2	Democracy, Human Rights, and Governance	8	Good Governance	COL	Colombia			3	Disbursements	2019	13301791	15596477
2	Democracy, Human Rights, and Governance	8	Good Governance	COL	Colombia			18	President's Budget Requests	2019	4648000	5205644
3	Health	47	Health - General	COL	Colombia			2	Obligations	2019	303787	356193
3	Health	47	Health - General	COL	Colombia			3	Disbursements	2019	293945	344653
3	Health	11	HIV/AIDS	COL	Colombia			2	Obligations	2019	313000	366996
3	Health	11	HIV/AIDS	COL	Colombia			3	Disbursements	2019	86654	101603
5	Economic Development	28	Infrastructure	COL	Colombia			1	Appropriated and Planned	2019	2500000	2799938
5	Economic Development	28	Infrastructure	COL	Colombia			2	Obligations	2019	2449310	2871840
5	Economic Development	28	Infrastructure	COL	Colombia			3	Disbursements	2019	661506	775618
5	Economic Development	32	Labor Policies and Markets	COL	Colombia			3	Disbursements	2019	2318863	2718887
5	Economic Development	25	Macroeconomic Foundation for Growth	COL	Colombia			2	Obligations	2019	15327878	17972086
5	Economic Development	25	Macroeconomic Foundation for Growth	COL	Colombia			3	Disbursements	2019	1414306	1658283
3	Health	16	Maternal and Child Health	COL	Colombia			1	Appropriated and Planned	2019	3000000	3359925
8	Program Support	42	Monitoring and Evaluation	COL	Colombia			2	Obligations	2019	4917901	5766287
8	Program Support	42	Monitoring and Evaluation	COL	Colombia			3	Disbursements	2019	1043111	1223057
9	Multi-sector	52	Multi-sector - Unspecified	COL	Colombia			3	Disbursements	2019	307379	360406
6	Environment	35	Natural Resources and Biodiversity	COL	Colombia			1	Appropriated and Planned	2019	19500000	21839514
6	Environment	35	Natural Resources and Biodiversity	COL	Colombia			2	Obligations	2019	184025	215771
6	Environment	35	Natural Resources and Biodiversity	COL	Colombia			3	Disbursements	2019	-131551	-154245
6	Environment	35	Natural Resources and Biodiversity	COL	Colombia			18	President's Budget Requests	2019	4700000	5263883
3	Health	15	Other Public Health Threats	COL	Colombia			3	Disbursements	2019	156376	183353
1	Peace and Security	45	Peace and Security - General	COL	Colombia			2	Obligations	2019	2467183	2892794
1	Peace and Security	45	Peace and Security - General	COL	Colombia			3	Disbursements	2019	2467183	2892794
4	Education and Social Services	22	Policies, Regulations, and Systems	COL	Colombia			1	Appropriated and Planned	2019	15500000	17359614
4	Education and Social Services	22	Policies, Regulations, and Systems	COL	Colombia			2	Obligations	2019	6815107	7990781
4	Education and Social Services	22	Policies, Regulations, and Systems	COL	Colombia			3	Disbursements	2019	19374651	22716975
4	Education and Social Services	22	Policies, Regulations, and Systems	COL	Colombia			18	President's Budget Requests	2019	11829000	13248185
2	Democracy, Human Rights, and Governance	9	Political Competition and Consensus-Building	COL	Colombia			2	Obligations	2019	2021482	2370207
2	Democracy, Human Rights, and Governance	9	Political Competition and Consensus-Building	COL	Colombia			3	Disbursements	2019	3278942	3844595
2	Democracy, Human Rights, and Governance	9	Political Competition and Consensus-Building	COL	Colombia			18	President's Budget Requests	2019	700000	783983
5	Economic Development	30	Private Sector Competitiveness	COL	Colombia			2	Obligations	2019	1774	2080
5	Economic Development	30	Private Sector Competitiveness	COL	Colombia			3	Disbursements	2019	1774	2080
7	Humanitarian Assistance	37	Protection, Assistance and Solutions	COL	Colombia			1	Appropriated and Planned	2019	3691000	4133828
7	Humanitarian Assistance	37	Protection, Assistance and Solutions	COL	Colombia			2	Obligations	2019	222200206	260531933
7	Humanitarian Assistance	37	Protection, Assistance and Solutions	COL	Colombia			3	Disbursements	2019	62973890	73837506
2	Democracy, Human Rights, and Governance	7	Rule of Law and Human Rights	COL	Colombia			1	Appropriated and Planned	2019	81500000	91277970
2	Democracy, Human Rights, and Governance	7	Rule of Law and Human Rights	COL	Colombia			2	Obligations	2019	293308666	343907294
2	Democracy, Human Rights, and Governance	7	Rule of Law and Human Rights	COL	Colombia			3	Disbursements	2019	168814801	197937015
2	Democracy, Human Rights, and Governance	7	Rule of Law and Human Rights	COL	Colombia			18	President's Budget Requests	2019	19879000	22263985
4	Education and Social Services	23	Social Services	COL	Colombia			1	Appropriated and Planned	2019	14500000	16239639
4	Education and Social Services	23	Social Services	COL	Colombia			3	Disbursements	2019	2489907	2919440
4	Education and Social Services	23	Social Services	COL	Colombia			18	President's Budget Requests	2019	4476000	5013009
1	Peace and Security	3	Stabilization Operations and Security Sector Reform	COL	Colombia			1	Appropriated and Planned	2019	62352000	69832688
1	Peace and Security	3	Stabilization Operations and Security Sector Reform	COL	Colombia			2	Obligations	2019	86296321	101183285
1	Peace and Security	3	Stabilization Operations and Security Sector Reform	COL	Colombia			3	Disbursements	2019	90039005	105571620
1	Peace and Security	3	Stabilization Operations and Security Sector Reform	COL	Colombia			18	President's Budget Requests	2019	56400000	63166596
5	Economic Development	26	Trade and Investment	COL	Colombia			3	Disbursements	2019	95667	112172
1	Peace and Security	5	Transnational Crime	COL	Colombia			1	Appropriated and Planned	2019	4500000	5039888
1	Peace and Security	5	Transnational Crime	COL	Colombia			2	Obligations	2019	3000000	3517530
1	Peace and Security	5	Transnational Crime	COL	Colombia			3	Disbursements	2019	3000000	3517530
1	Peace and Security	5	Transnational Crime	COL	Colombia			18	President's Budget Requests	2019	6000000	6719851
4	Education and Social Services	48	Education and Social Services - General	COM	Comoros			2	Obligations	2019	1510413	1770976
4	Education and Social Services	48	Education and Social Services - General	COM	Comoros			3	Disbursements	2019	1430304	1677045
3	Health	11	HIV/AIDS	COM	Comoros			2	Obligations	2019	9000	10553
3	Health	11	HIV/AIDS	COM	Comoros			3	Disbursements	2019	48007	56288
7	Humanitarian Assistance	37	Protection, Assistance and Solutions	COM	Comoros			2	Obligations	2019	300000	351753
7	Humanitarian Assistance	37	Protection, Assistance and Solutions	COM	Comoros			3	Disbursements	2019	100000	117251
1	Peace and Security	3	Stabilization Operations and Security Sector Reform	COM	Comoros			18	President's Budget Requests	2019	100000	111998
5	Economic Development	29	Agriculture	COG	Congo (Brazzaville)	1		3	Disbursements	2019	139267	163292
3	Health	47	Health - General	COG	Congo (Brazzaville)	1		2	Obligations	2019	39050	45787
3	Health	47	Health - General	COG	Congo (Brazzaville)	1		3	Disbursements	2019	50526	59243
3	Health	11	HIV/AIDS	COG	Congo (Brazzaville)	1		3	Disbursements	2019	599777	703244
9	Multi-sector	52	Multi-sector - Unspecified	COG	Congo (Brazzaville)	1		3	Disbursements	2019	35000	41040
6	Environment	35	Natural Resources and Biodiversity	COG	Congo (Brazzaville)	1		2	Obligations	2019	7961127	9334499
6	Environment	35	Natural Resources and Biodiversity	COG	Congo (Brazzaville)	1		3	Disbursements	2019	-3739862	-4385022
3	Health	19	Nutrition	COG	Congo (Brazzaville)	1		3	Disbursements	2019	629921	738590
3	Health	14	Pandemic Influenza and Other Emerging Threats (PIOET)	COG	Congo (Brazzaville)	1		2	Obligations	2019	45515	53367
3	Health	14	Pandemic Influenza and Other Emerging Threats (PIOET)	COG	Congo (Brazzaville)	1		3	Disbursements	2019	45499	53349
7	Humanitarian Assistance	37	Protection, Assistance and Solutions	COG	Congo (Brazzaville)	1		1	Appropriated and Planned	2019	3756000	4206626
7	Humanitarian Assistance	37	Protection, Assistance and Solutions	COG	Congo (Brazzaville)	1		2	Obligations	2019	15676230	18380535
7	Humanitarian Assistance	37	Protection, Assistance and Solutions	COG	Congo (Brazzaville)	1		3	Disbursements	2019	8207765	9623683
2	Democracy, Human Rights, and Governance	7	Rule of Law and Human Rights	COG	Congo (Brazzaville)	1		2	Obligations	2019	149603	175411
2	Democracy, Human Rights, and Governance	7	Rule of Law and Human Rights	COG	Congo (Brazzaville)	1		3	Disbursements	2019	149603	175411
1	Peace and Security	3	Stabilization Operations and Security Sector Reform	COG	Congo (Brazzaville)	1		2	Obligations	2019	-120216	-140954
1	Peace and Security	3	Stabilization Operations and Security Sector Reform	COG	Congo (Brazzaville)	1		18	President's Budget Requests	2019	150000	167996
5	Economic Development	29	Agriculture	COD	Congo (Kinshasa)			1	Appropriated and Planned	2019	21962000	24596893
5	Economic Development	29	Agriculture	COD	Congo (Kinshasa)			2	Obligations	2019	1482330	1738047
5	Economic Development	29	Agriculture	COD	Congo (Kinshasa)			3	Disbursements	2019	5397036	6328080
5	Economic Development	29	Agriculture	COD	Congo (Kinshasa)			18	President's Budget Requests	2019	10000000	11199751
4	Education and Social Services	20	Basic Education	COD	Congo (Kinshasa)			1	Appropriated and Planned	2019	23000000	25759427
4	Education and Social Services	20	Basic Education	COD	Congo (Kinshasa)			2	Obligations	2019	16306601	19119650
4	Education and Social Services	20	Basic Education	COD	Congo (Kinshasa)			3	Disbursements	2019	39755421	46613622
4	Education and Social Services	20	Basic Education	COD	Congo (Kinshasa)			18	President's Budget Requests	2019	18590000	20820337
2	Democracy, Human Rights, and Governance	10	Civil Society	COD	Congo (Kinshasa)			1	Appropriated and Planned	2019	6145000	6882247
2	Democracy, Human Rights, and Governance	10	Civil Society	COD	Congo (Kinshasa)			2	Obligations	2019	3433369	4025657
2	Democracy, Human Rights, and Governance	10	Civil Society	COD	Congo (Kinshasa)			3	Disbursements	2019	2174770	2549939
2	Democracy, Human Rights, and Governance	10	Civil Society	COD	Congo (Kinshasa)			18	President's Budget Requests	2019	3600000	4031910
1	Peace and Security	6	Conflict Mitigation and Reconciliation	COD	Congo (Kinshasa)			2	Obligations	2019	2844478	3335179
1	Peace and Security	6	Conflict Mitigation and Reconciliation	COD	Congo (Kinshasa)			3	Disbursements	2019	6551413	7681599
1	Peace and Security	6	Conflict Mitigation and Reconciliation	COD	Congo (Kinshasa)			18	President's Budget Requests	2019	4230000	4737495
8	Program Support	41	Direct Administrative Costs	COD	Congo (Kinshasa)			2	Obligations	2019	34093912	39975441
8	Program Support	41	Direct Administrative Costs	COD	Congo (Kinshasa)			3	Disbursements	2019	34783488	40783970
7	Humanitarian Assistance	38	Disaster Readiness	COD	Congo (Kinshasa)			1	Appropriated and Planned	2019	4115000	4608698
7	Humanitarian Assistance	38	Disaster Readiness	COD	Congo (Kinshasa)			2	Obligations	2019	71227	83514
7	Humanitarian Assistance	38	Disaster Readiness	COD	Congo (Kinshasa)			3	Disbursements	2019	314899	369223
6	Environment	44	Environment	COD	Congo (Kinshasa)			2	Obligations	2019	407694	478026
6	Environment	44	Environment	COD	Congo (Kinshasa)			3	Disbursements	2019	407694	478026
6	Environment	50	Environment - General	COD	Congo (Kinshasa)			2	Obligations	2019	78623	92186
6	Environment	50	Environment - General	COD	Congo (Kinshasa)			3	Disbursements	2019	78623	92186
3	Health	17	Family Planning and Reproductive Health	COD	Congo (Kinshasa)			1	Appropriated and Planned	2019	20000000	22399502
3	Health	17	Family Planning and Reproductive Health	COD	Congo (Kinshasa)			2	Obligations	2019	20063380	23524510
3	Health	17	Family Planning and Reproductive Health	COD	Congo (Kinshasa)			3	Disbursements	2019	14818191	17374478
3	Health	17	Family Planning and Reproductive Health	COD	Congo (Kinshasa)			18	President's Budget Requests	2019	20000000	22399502
5	Economic Development	27	Financial Sector	COD	Congo (Kinshasa)			3	Disbursements	2019	51294	60143
2	Democracy, Human Rights, and Governance	8	Good Governance	COD	Congo (Kinshasa)			1	Appropriated and Planned	2019	5576000	6244981
2	Democracy, Human Rights, and Governance	8	Good Governance	COD	Congo (Kinshasa)			2	Obligations	2019	14676585	17208440
2	Democracy, Human Rights, and Governance	8	Good Governance	COD	Congo (Kinshasa)			3	Disbursements	2019	10353615	12139711
2	Democracy, Human Rights, and Governance	8	Good Governance	COD	Congo (Kinshasa)			18	President's Budget Requests	2019	8500000	9519788
3	Health	47	Health - General	COD	Congo (Kinshasa)			2	Obligations	2019	1477421	1732288
3	Health	47	Health - General	COD	Congo (Kinshasa)			3	Disbursements	2019	867821	1017529
4	Education and Social Services	21	Higher Education	COD	Congo (Kinshasa)			3	Disbursements	2019	2282653	2676434
3	Health	11	HIV/AIDS	COD	Congo (Kinshasa)			1	Appropriated and Planned	2019	68245000	76432701
3	Health	11	HIV/AIDS	COD	Congo (Kinshasa)			2	Obligations	2019	41149566	48248272
3	Health	11	HIV/AIDS	COD	Congo (Kinshasa)			3	Disbursements	2019	46491510	54511753
3	Health	11	HIV/AIDS	COD	Congo (Kinshasa)			18	President's Budget Requests	2019	35453000	39706477
5	Economic Development	28	Infrastructure	COD	Congo (Kinshasa)			2	Obligations	2019	1635587	1917742
5	Economic Development	28	Infrastructure	COD	Congo (Kinshasa)			3	Disbursements	2019	1865713	2187567
5	Economic Development	32	Labor Policies and Markets	COD	Congo (Kinshasa)			2	Obligations	2019	2500000	2931275
5	Economic Development	32	Labor Policies and Markets	COD	Congo (Kinshasa)			3	Disbursements	2019	361400	423745
3	Health	13	Malaria	COD	Congo (Kinshasa)			1	Appropriated and Planned	2019	50000000	55998755
3	Health	13	Malaria	COD	Congo (Kinshasa)			2	Obligations	2019	49735911	58315845
3	Health	13	Malaria	COD	Congo (Kinshasa)			3	Disbursements	2019	59670178	69963875
3	Health	13	Malaria	COD	Congo (Kinshasa)			18	President's Budget Requests	2019	44000000	49278904
3	Health	16	Maternal and Child Health	COD	Congo (Kinshasa)			1	Appropriated and Planned	2019	44434000	49764974
3	Health	16	Maternal and Child Health	COD	Congo (Kinshasa)			2	Obligations	2019	51758195	60686992
3	Health	16	Maternal and Child Health	COD	Congo (Kinshasa)			3	Disbursements	2019	41497288	48655975
3	Health	16	Maternal and Child Health	COD	Congo (Kinshasa)			18	President's Budget Requests	2019	35000000	39199128
8	Program Support	42	Monitoring and Evaluation	COD	Congo (Kinshasa)			2	Obligations	2019	592678	694921
8	Program Support	42	Monitoring and Evaluation	COD	Congo (Kinshasa)			3	Disbursements	2019	369159	432843
9	Multi-sector	52	Multi-sector - Unspecified	COD	Congo (Kinshasa)			2	Obligations	2019	413771	485152
9	Multi-sector	52	Multi-sector - Unspecified	COD	Congo (Kinshasa)			3	Disbursements	2019	323609	379433
9	Multi-sector	52	Multi-sector - Unspecified	COD	Congo (Kinshasa)			18	President's Budget Requests	2019	6900000	7727828
6	Environment	35	Natural Resources and Biodiversity	COD	Congo (Kinshasa)			2	Obligations	2019	4769737	5592564
6	Environment	35	Natural Resources and Biodiversity	COD	Congo (Kinshasa)			3	Disbursements	2019	-2097503	-2459342
3	Health	19	Nutrition	COD	Congo (Kinshasa)			1	Appropriated and Planned	2019	10705000	11989334
3	Health	19	Nutrition	COD	Congo (Kinshasa)			2	Obligations	2019	8160847	9568673
3	Health	19	Nutrition	COD	Congo (Kinshasa)			3	Disbursements	2019	2209106	2590199
3	Health	19	Nutrition	COD	Congo (Kinshasa)			18	President's Budget Requests	2019	2000000	2239950
3	Health	15	Other Public Health Threats	COD	Congo (Kinshasa)			3	Disbursements	2019	61848	72518
3	Health	14	Pandemic Influenza and Other Emerging Threats (PIOET)	COD	Congo (Kinshasa)			2	Obligations	2019	-872	-1023
3	Health	14	Pandemic Influenza and Other Emerging Threats (PIOET)	COD	Congo (Kinshasa)			3	Disbursements	2019	3097097	3631375
4	Education and Social Services	22	Policies, Regulations, and Systems	COD	Congo (Kinshasa)			2	Obligations	2019	-9	-11
4	Education and Social Services	22	Policies, Regulations, and Systems	COD	Congo (Kinshasa)			3	Disbursements	2019	910585	1067670
2	Democracy, Human Rights, and Governance	9	Political Competition and Consensus-Building	COD	Congo (Kinshasa)			2	Obligations	2019	7164952	8400977
2	Democracy, Human Rights, and Governance	9	Political Competition and Consensus-Building	COD	Congo (Kinshasa)			3	Disbursements	2019	9743301	11424114
2	Democracy, Human Rights, and Governance	9	Political Competition and Consensus-Building	COD	Congo (Kinshasa)			18	President's Budget Requests	2019	2500000	2799938
5	Economic Development	30	Private Sector Competitiveness	COD	Congo (Kinshasa)			2	Obligations	2019	1143584	1340863
5	Economic Development	30	Private Sector Competitiveness	COD	Congo (Kinshasa)			3	Disbursements	2019	1003724	1176878
7	Humanitarian Assistance	37	Protection, Assistance and Solutions	COD	Congo (Kinshasa)			1	Appropriated and Planned	2019	103144000	115518711
7	Humanitarian Assistance	37	Protection, Assistance and Solutions	COD	Congo (Kinshasa)			2	Obligations	2019	546984161	641344318
7	Humanitarian Assistance	37	Protection, Assistance and Solutions	COD	Congo (Kinshasa)			3	Disbursements	2019	372852842	437173626
2	Democracy, Human Rights, and Governance	7	Rule of Law and Human Rights	COD	Congo (Kinshasa)			1	Appropriated and Planned	2019	7045000	7890224
2	Democracy, Human Rights, and Governance	7	Rule of Law and Human Rights	COD	Congo (Kinshasa)			2	Obligations	2019	13247367	15532669
2	Democracy, Human Rights, and Governance	7	Rule of Law and Human Rights	COD	Congo (Kinshasa)			3	Disbursements	2019	7556900	8860540
2	Democracy, Human Rights, and Governance	7	Rule of Law and Human Rights	COD	Congo (Kinshasa)			18	President's Budget Requests	2019	2300000	2575943
4	Education and Social Services	23	Social Services	COD	Congo (Kinshasa)			18	President's Budget Requests	2019	3380000	3785516
1	Peace and Security	3	Stabilization Operations and Security Sector Reform	COD	Congo (Kinshasa)			1	Appropriated and Planned	2019	10000000	11199750
1	Peace and Security	3	Stabilization Operations and Security Sector Reform	COD	Congo (Kinshasa)			2	Obligations	2019	988836	1159418
1	Peace and Security	3	Stabilization Operations and Security Sector Reform	COD	Congo (Kinshasa)			3	Disbursements	2019	6443153	7554659
1	Peace and Security	3	Stabilization Operations and Security Sector Reform	COD	Congo (Kinshasa)			18	President's Budget Requests	2019	7110000	7963023
3	Health	12	Tuberculosis	COD	Congo (Kinshasa)			1	Appropriated and Planned	2019	13000000	14559676
3	Health	12	Tuberculosis	COD	Congo (Kinshasa)			2	Obligations	2019	11604949	13606916
3	Health	12	Tuberculosis	COD	Congo (Kinshasa)			3	Disbursements	2019	13281725	15572956
3	Health	12	Tuberculosis	COD	Congo (Kinshasa)			18	President's Budget Requests	2019	10400000	11647741
3	Health	18	Water Supply and Sanitation	COD	Congo (Kinshasa)			1	Appropriated and Planned	2019	24349000	27270274
3	Health	18	Water Supply and Sanitation	COD	Congo (Kinshasa)			2	Obligations	2019	3774375	4425491
3	Health	18	Water Supply and Sanitation	COD	Congo (Kinshasa)			3	Disbursements	2019	4280170	5018541
5	Economic Development	29	Agriculture	CRI	Costa Rica			1	Appropriated and Planned	2019	15457	17311
5	Economic Development	29	Agriculture	CRI	Costa Rica			2	Obligations	2019	647000	758614
5	Economic Development	29	Agriculture	CRI	Costa Rica			3	Disbursements	2019	424532	497768
8	Program Support	41	Direct Administrative Costs	CRI	Costa Rica			2	Obligations	2019	3037620	3561643
8	Program Support	41	Direct Administrative Costs	CRI	Costa Rica			3	Disbursements	2019	2630652	3084470
7	Humanitarian Assistance	38	Disaster Readiness	CRI	Costa Rica			2	Obligations	2019	461000	540527
7	Humanitarian Assistance	38	Disaster Readiness	CRI	Costa Rica			3	Disbursements	2019	625971	733956
5	Economic Development	49	Economic Development - General	CRI	Costa Rica			3	Disbursements	2019	50000	58625
4	Education and Social Services	48	Education and Social Services - General	CRI	Costa Rica			2	Obligations	2019	3132590	3672994
4	Education and Social Services	48	Education and Social Services - General	CRI	Costa Rica			3	Disbursements	2019	3130444	3670477
6	Environment	44	Environment	CRI	Costa Rica			2	Obligations	2019	169999	199326
6	Environment	44	Environment	CRI	Costa Rica			3	Disbursements	2019	51407	60273
4	Education and Social Services	21	Higher Education	CRI	Costa Rica			3	Disbursements	2019	40491	47476
5	Economic Development	32	Labor Policies and Markets	CRI	Costa Rica			3	Disbursements	2019	352082	412819
5	Economic Development	25	Macroeconomic Foundation for Growth	CRI	Costa Rica			2	Obligations	2019	164639	193040
5	Economic Development	25	Macroeconomic Foundation for Growth	CRI	Costa Rica			3	Disbursements	2019	25295	29657
9	Multi-sector	52	Multi-sector - Unspecified	CRI	Costa Rica			2	Obligations	2019	759887	890974
9	Multi-sector	52	Multi-sector - Unspecified	CRI	Costa Rica			3	Disbursements	2019	1415610	1659817
6	Environment	35	Natural Resources and Biodiversity	CRI	Costa Rica			3	Disbursements	2019	-46915	-55008
3	Health	15	Other Public Health Threats	CRI	Costa Rica			2	Obligations	2019	1601772	1878093
1	Peace and Security	45	Peace and Security - General	CRI	Costa Rica			2	Obligations	2019	13278	15565
1	Peace and Security	45	Peace and Security - General	CRI	Costa Rica			3	Disbursements	2019	13278	15565
5	Economic Development	30	Private Sector Competitiveness	CRI	Costa Rica			2	Obligations	2019	5208	6106
5	Economic Development	30	Private Sector Competitiveness	CRI	Costa Rica			3	Disbursements	2019	5208	6106
7	Humanitarian Assistance	37	Protection, Assistance and Solutions	CRI	Costa Rica			2	Obligations	2019	7067390	8286582
7	Humanitarian Assistance	37	Protection, Assistance and Solutions	CRI	Costa Rica			3	Disbursements	2019	1534079	1798723
1	Peace and Security	3	Stabilization Operations and Security Sector Reform	CRI	Costa Rica			1	Appropriated and Planned	2019	8180000	9161396
1	Peace and Security	3	Stabilization Operations and Security Sector Reform	CRI	Costa Rica			2	Obligations	2019	19433426	22785881
1	Peace and Security	3	Stabilization Operations and Security Sector Reform	CRI	Costa Rica			3	Disbursements	2019	19083834	22375981
1	Peace and Security	3	Stabilization Operations and Security Sector Reform	CRI	Costa Rica			18	President's Budget Requests	2019	400000	447990
5	Economic Development	29	Agriculture	CIV	Cote d'Ivoire	1		2	Obligations	2019	47311410	55473094
5	Economic Development	29	Agriculture	CIV	Cote d'Ivoire	1		3	Disbursements	2019	1578371	1850655
2	Democracy, Human Rights, and Governance	10	Civil Society	CIV	Cote d'Ivoire	1		1	Appropriated and Planned	2019	2000000	2239950
2	Democracy, Human Rights, and Governance	10	Civil Society	CIV	Cote d'Ivoire	1		2	Obligations	2019	40000	46900
2	Democracy, Human Rights, and Governance	10	Civil Society	CIV	Cote d'Ivoire	1		3	Disbursements	2019	515000	603842
2	Democracy, Human Rights, and Governance	10	Civil Society	CIV	Cote d'Ivoire	1		18	President's Budget Requests	2019	1200000	1343970
8	Program Support	41	Direct Administrative Costs	CIV	Cote d'Ivoire	1		2	Obligations	2019	71244385	83534743
8	Program Support	41	Direct Administrative Costs	CIV	Cote d'Ivoire	1		3	Disbursements	2019	10493476	12303700
4	Education and Social Services	48	Education and Social Services - General	CIV	Cote d'Ivoire	1		2	Obligations	2019	5413924	6347880
4	Education and Social Services	48	Education and Social Services - General	CIV	Cote d'Ivoire	1		3	Disbursements	2019	111078	130240
6	Environment	44	Environment	CIV	Cote d'Ivoire	1		2	Obligations	2019	32956301	38641588
6	Environment	44	Environment	CIV	Cote d'Ivoire	1		3	Disbursements	2019	589442	691127
3	Health	17	Family Planning and Reproductive Health	CIV	Cote d'Ivoire	1		1	Appropriated and Planned	2019	5000000	5599875
3	Health	17	Family Planning and Reproductive Health	CIV	Cote d'Ivoire	1		2	Obligations	2019	9043	10603
3	Health	17	Family Planning and Reproductive Health	CIV	Cote d'Ivoire	1		3	Disbursements	2019	9042	10602
2	Democracy, Human Rights, and Governance	8	Good Governance	CIV	Cote d'Ivoire	1		1	Appropriated and Planned	2019	1000000	1119975
2	Democracy, Human Rights, and Governance	8	Good Governance	CIV	Cote d'Ivoire	1		2	Obligations	2019	16000	18760
2	Democracy, Human Rights, and Governance	8	Good Governance	CIV	Cote d'Ivoire	1		3	Disbursements	2019	1080239	1266591
3	Health	47	Health - General	CIV	Cote d'Ivoire	1		2	Obligations	2019	701972	823071
3	Health	47	Health - General	CIV	Cote d'Ivoire	1		3	Disbursements	2019	1429819	1676476
4	Education and Social Services	21	Higher Education	CIV	Cote d'Ivoire	1		2	Obligations	2019	96638980	113310155
4	Education and Social Services	21	Higher Education	CIV	Cote d'Ivoire	1		3	Disbursements	2019	232849	273017
3	Health	11	HIV/AIDS	CIV	Cote d'Ivoire	1		1	Appropriated and Planned	2019	48629000	54463269
3	Health	11	HIV/AIDS	CIV	Cote d'Ivoire	1		2	Obligations	2019	81887385	96013766
3	Health	11	HIV/AIDS	CIV	Cote d'Ivoire	1		3	Disbursements	2019	108305700	126989503
3	Health	11	HIV/AIDS	CIV	Cote d'Ivoire	1		18	President's Budget Requests	2019	134830000	151006242
5	Economic Development	28	Infrastructure	CIV	Cote d'Ivoire	1		2	Obligations	2019	284442440	333511560
5	Economic Development	28	Infrastructure	CIV	Cote d'Ivoire	1		3	Disbursements	2019	3077203	3608054
5	Economic Development	32	Labor Policies and Markets	CIV	Cote d'Ivoire	1		3	Disbursements	2019	1687518	1978631
5	Economic Development	25	Macroeconomic Foundation for Growth	CIV	Cote d'Ivoire	1		2	Obligations	2019	509434	597312
5	Economic Development	25	Macroeconomic Foundation for Growth	CIV	Cote d'Ivoire	1		3	Disbursements	2019	365418	428453
3	Health	13	Malaria	CIV	Cote d'Ivoire	1		1	Appropriated and Planned	2019	25000000	27999377
3	Health	13	Malaria	CIV	Cote d'Ivoire	1		2	Obligations	2019	21556933	25275715
3	Health	13	Malaria	CIV	Cote d'Ivoire	1		3	Disbursements	2019	9806245	11497911
3	Health	13	Malaria	CIV	Cote d'Ivoire	1		18	President's Budget Requests	2019	18000000	20159552
3	Health	16	Maternal and Child Health	CIV	Cote d'Ivoire	1		1	Appropriated and Planned	2019	2000000	2239950
5	Economic Development	34	Mining and Natural Resources	CIV	Cote d'Ivoire	1		3	Disbursements	2019	358878	420788
8	Program Support	42	Monitoring and Evaluation	CIV	Cote d'Ivoire	1		2	Obligations	2019	602129	706003
8	Program Support	42	Monitoring and Evaluation	CIV	Cote d'Ivoire	1		3	Disbursements	2019	2060895	2416418
9	Multi-sector	52	Multi-sector - Unspecified	CIV	Cote d'Ivoire	1		2	Obligations	2019	135408	158769
9	Multi-sector	52	Multi-sector - Unspecified	CIV	Cote d'Ivoire	1		3	Disbursements	2019	43138	50578
6	Environment	35	Natural Resources and Biodiversity	CIV	Cote d'Ivoire	1		2	Obligations	2019	166882	195671
6	Environment	35	Natural Resources and Biodiversity	CIV	Cote d'Ivoire	1		3	Disbursements	2019	-20000	-23450
3	Health	19	Nutrition	CIV	Cote d'Ivoire	1		3	Disbursements	2019	539601	632687
3	Health	15	Other Public Health Threats	CIV	Cote d'Ivoire	1		3	Disbursements	2019	2098342	2460327
3	Health	14	Pandemic Influenza and Other Emerging Threats (PIOET)	CIV	Cote d'Ivoire	1		2	Obligations	2019	473824	555565
3	Health	14	Pandemic Influenza and Other Emerging Threats (PIOET)	CIV	Cote d'Ivoire	1		3	Disbursements	2019	4277109	5014953
1	Peace and Security	45	Peace and Security - General	CIV	Cote d'Ivoire	1		2	Obligations	2019	6887	8075
1	Peace and Security	45	Peace and Security - General	CIV	Cote d'Ivoire	1		3	Disbursements	2019	6887	8075
4	Education and Social Services	22	Policies, Regulations, and Systems	CIV	Cote d'Ivoire	1		3	Disbursements	2019	93353	109458
2	Democracy, Human Rights, and Governance	9	Political Competition and Consensus-Building	CIV	Cote d'Ivoire	1		1	Appropriated and Planned	2019	1000000	1119975
2	Democracy, Human Rights, and Governance	9	Political Competition and Consensus-Building	CIV	Cote d'Ivoire	1		2	Obligations	2019	771944	905112
2	Democracy, Human Rights, and Governance	9	Political Competition and Consensus-Building	CIV	Cote d'Ivoire	1		3	Disbursements	2019	1655948	1941616
2	Democracy, Human Rights, and Governance	9	Political Competition and Consensus-Building	CIV	Cote d'Ivoire	1		18	President's Budget Requests	2019	733000	820942
5	Economic Development	30	Private Sector Competitiveness	CIV	Cote d'Ivoire	1		1	Appropriated and Planned	2019	2000000	2239950
5	Economic Development	30	Private Sector Competitiveness	CIV	Cote d'Ivoire	1		2	Obligations	2019	1118175	1311071
5	Economic Development	30	Private Sector Competitiveness	CIV	Cote d'Ivoire	1		3	Disbursements	2019	382369	448329
7	Humanitarian Assistance	37	Protection, Assistance and Solutions	CIV	Cote d'Ivoire	1		2	Obligations	2019	4500000	5276295
7	Humanitarian Assistance	37	Protection, Assistance and Solutions	CIV	Cote d'Ivoire	1		3	Disbursements	2019	1234190	1447099
2	Democracy, Human Rights, and Governance	7	Rule of Law and Human Rights	CIV	Cote d'Ivoire	1		2	Obligations	2019	489734	574217
2	Democracy, Human Rights, and Governance	7	Rule of Law and Human Rights	CIV	Cote d'Ivoire	1		3	Disbursements	2019	357534	419212
1	Peace and Security	3	Stabilization Operations and Security Sector Reform	CIV	Cote d'Ivoire	1		1	Appropriated and Planned	2019	417000	467030
1	Peace and Security	3	Stabilization Operations and Security Sector Reform	CIV	Cote d'Ivoire	1		2	Obligations	2019	477886	560326
1	Peace and Security	3	Stabilization Operations and Security Sector Reform	CIV	Cote d'Ivoire	1		3	Disbursements	2019	212059	248641
1	Peace and Security	3	Stabilization Operations and Security Sector Reform	CIV	Cote d'Ivoire	1		18	President's Budget Requests	2019	280000	313593
5	Economic Development	26	Trade and Investment	CIV	Cote d'Ivoire	1		2	Obligations	2019	3033542	3556858
8	Program Support	41	Direct Administrative Costs	HRV	Croatia			3	Disbursements	2019	3007	3526
1	Peace and Security	45	Peace and Security - General	HRV	Croatia			2	Obligations	2019	69522	81516
1	Peace and Security	45	Peace and Security - General	HRV	Croatia			3	Disbursements	2019	125481	147128
7	Humanitarian Assistance	37	Protection, Assistance and Solutions	HRV	Croatia			3	Disbursements	2019	25000	29313
1	Peace and Security	3	Stabilization Operations and Security Sector Reform	HRV	Croatia			1	Appropriated and Planned	2019	881000	986698
1	Peace and Security	3	Stabilization Operations and Security Sector Reform	HRV	Croatia			2	Obligations	2019	3499498	4103196
1	Peace and Security	3	Stabilization Operations and Security Sector Reform	HRV	Croatia			3	Disbursements	2019	4883518	5725973
1	Peace and Security	3	Stabilization Operations and Security Sector Reform	HRV	Croatia			18	President's Budget Requests	2019	850000	951979
2	Democracy, Human Rights, and Governance	10	Civil Society	CUB	Cuba			2	Obligations	2019	1816152	2129456
2	Democracy, Human Rights, and Governance	10	Civil Society	CUB	Cuba			3	Disbursements	2019	4263423	4998907
2	Democracy, Human Rights, and Governance	10	Civil Society	CUB	Cuba			18	President's Budget Requests	2019	7500000	8399813
8	Program Support	41	Direct Administrative Costs	CUB	Cuba			2	Obligations	2019	1268487	1487309
8	Program Support	41	Direct Administrative Costs	CUB	Cuba			3	Disbursements	2019	1215117	1424733
2	Democracy, Human Rights, and Governance	8	Good Governance	CUB	Cuba			2	Obligations	2019	1845055	2163345
9	Multi-sector	52	Multi-sector - Unspecified	CUB	Cuba			3	Disbursements	2019	30816	36132
7	Humanitarian Assistance	37	Protection, Assistance and Solutions	CUB	Cuba			2	Obligations	2019	22051	25855
7	Humanitarian Assistance	37	Protection, Assistance and Solutions	CUB	Cuba			3	Disbursements	2019	26143	30661
2	Democracy, Human Rights, and Governance	7	Rule of Law and Human Rights	CUB	Cuba			1	Appropriated and Planned	2019	20000000	22399502
2	Democracy, Human Rights, and Governance	7	Rule of Law and Human Rights	CUB	Cuba			2	Obligations	2019	9898797	11606437
2	Democracy, Human Rights, and Governance	7	Rule of Law and Human Rights	CUB	Cuba			3	Disbursements	2019	7324486	8588033
2	Democracy, Human Rights, and Governance	7	Rule of Law and Human Rights	CUB	Cuba			18	President's Budget Requests	2019	2500000	2799938
7	Humanitarian Assistance	37	Protection, Assistance and Solutions	CUW	Curacao			2	Obligations	2019	94874	111240
1	Peace and Security	6	Conflict Mitigation and Reconciliation	CYP	Cyprus			2	Obligations	2019	-2047	-2399
1	Peace and Security	6	Conflict Mitigation and Reconciliation	CYP	Cyprus			3	Disbursements	2019	51056	59864
8	Program Support	41	Direct Administrative Costs	CYP	Cyprus			2	Obligations	2019	1411	1654
8	Program Support	41	Direct Administrative Costs	CYP	Cyprus			3	Disbursements	2019	9417	11041
1	Peace and Security	3	Stabilization Operations and Security Sector Reform	CYP	Cyprus			2	Obligations	2019	6555	7686
1	Peace and Security	3	Stabilization Operations and Security Sector Reform	CYP	Cyprus			3	Disbursements	2019	6555	7686
4	Education and Social Services	21	Higher Education	CZE	Czechia			3	Disbursements	2019	319299	374381
9	Multi-sector	52	Multi-sector - Unspecified	CZE	Czechia			3	Disbursements	2019	254213	298068
1	Peace and Security	45	Peace and Security - General	CZE	Czechia			2	Obligations	2019	261	306
1	Peace and Security	45	Peace and Security - General	CZE	Czechia			3	Disbursements	2019	261	306
1	Peace and Security	3	Stabilization Operations and Security Sector Reform	CZE	Czechia			1	Appropriated and Planned	2019	500000	559988
1	Peace and Security	3	Stabilization Operations and Security Sector Reform	CZE	Czechia			2	Obligations	2019	10556747	12377890
1	Peace and Security	3	Stabilization Operations and Security Sector Reform	CZE	Czechia			3	Disbursements	2019	10104523	11847652
1	Peace and Security	3	Stabilization Operations and Security Sector Reform	CZE	Czechia			18	President's Budget Requests	2019	300000	335993
1	Peace and Security	45	Peace and Security - General	DNK	Denmark			2	Obligations	2019	261	306
1	Peace and Security	45	Peace and Security - General	DNK	Denmark			3	Disbursements	2019	261	306
5	Economic Development	26	Trade and Investment	DNK	Denmark			2	Obligations	2019	105000	123114
4	Education and Social Services	20	Basic Education	DJI	Djibouti			1	Appropriated and Planned	2019	4000000	4479900
4	Education and Social Services	20	Basic Education	DJI	Djibouti			2	Obligations	2019	4741514	5559471
4	Education and Social Services	20	Basic Education	DJI	Djibouti			3	Disbursements	2019	4683498	5491447
2	Democracy, Human Rights, and Governance	10	Civil Society	DJI	Djibouti			1	Appropriated and Planned	2019	4000000	4479900
2	Democracy, Human Rights, and Governance	10	Civil Society	DJI	Djibouti			3	Disbursements	2019	886271	1039159
1	Peace and Security	1	Counter-Terrorism	DJI	Djibouti			2	Obligations	2019	1854508	2174429
1	Peace and Security	1	Counter-Terrorism	DJI	Djibouti			3	Disbursements	2019	3022965	3544457
8	Program Support	41	Direct Administrative Costs	DJI	Djibouti			2	Obligations	2019	8237793	9658893
8	Program Support	41	Direct Administrative Costs	DJI	Djibouti			3	Disbursements	2019	7736181	9070738
4	Education and Social Services	21	Higher Education	DJI	Djibouti			1	Appropriated and Planned	2019	1000000	1119975
3	Health	11	HIV/AIDS	DJI	Djibouti			2	Obligations	2019	1627290	1908014
3	Health	11	HIV/AIDS	DJI	Djibouti			3	Disbursements	2019	2887518	3385645
9	Multi-sector	52	Multi-sector - Unspecified	DJI	Djibouti			3	Disbursements	2019	371966	436134
9	Multi-sector	52	Multi-sector - Unspecified	DJI	Djibouti			18	President's Budget Requests	2019	1500000	1679963
1	Peace and Security	45	Peace and Security - General	DJI	Djibouti			2	Obligations	2019	147625	173092
1	Peace and Security	45	Peace and Security - General	DJI	Djibouti			3	Disbursements	2019	147625	173092
7	Humanitarian Assistance	37	Protection, Assistance and Solutions	DJI	Djibouti			1	Appropriated and Planned	2019	4990000	5588676
7	Humanitarian Assistance	37	Protection, Assistance and Solutions	DJI	Djibouti			2	Obligations	2019	11281968	13228218
7	Humanitarian Assistance	37	Protection, Assistance and Solutions	DJI	Djibouti			3	Disbursements	2019	5998396	7033175
2	Democracy, Human Rights, and Governance	7	Rule of Law and Human Rights	DJI	Djibouti			2	Obligations	2019	48600	56984
2	Democracy, Human Rights, and Governance	7	Rule of Law and Human Rights	DJI	Djibouti			3	Disbursements	2019	48600	56984
1	Peace and Security	3	Stabilization Operations and Security Sector Reform	DJI	Djibouti			1	Appropriated and Planned	2019	5788000	6482415
1	Peace and Security	3	Stabilization Operations and Security Sector Reform	DJI	Djibouti			2	Obligations	2019	65077347	76303831
1	Peace and Security	3	Stabilization Operations and Security Sector Reform	DJI	Djibouti			3	Disbursements	2019	61867619	72540391
1	Peace and Security	3	Stabilization Operations and Security Sector Reform	DJI	Djibouti			18	President's Budget Requests	2019	500000	559988
3	Health	18	Water Supply and Sanitation	DJI	Djibouti			3	Disbursements	2019	297389	348691
7	Humanitarian Assistance	38	Disaster Readiness	DMA	Dominica			3	Disbursements	2019	1462329	1714596
7	Humanitarian Assistance	37	Protection, Assistance and Solutions	DMA	Dominica			3	Disbursements	2019	2418532	2835750
1	Peace and Security	3	Stabilization Operations and Security Sector Reform	DMA	Dominica			2	Obligations	2019	911680	1068955
1	Peace and Security	3	Stabilization Operations and Security Sector Reform	DMA	Dominica			3	Disbursements	2019	895594	1050094
5	Economic Development	29	Agriculture	DOM	Dominican Republic			2	Obligations	2019	275440	322956
5	Economic Development	29	Agriculture	DOM	Dominican Republic			3	Disbursements	2019	7647901	8967240
4	Education and Social Services	20	Basic Education	DOM	Dominican Republic			1	Appropriated and Planned	2019	4800000	5375880
4	Education and Social Services	20	Basic Education	DOM	Dominican Republic			2	Obligations	2019	4399217	5158125
4	Education and Social Services	20	Basic Education	DOM	Dominican Republic			3	Disbursements	2019	5114313	5996580
6	Environment	36	Clean Productive Environment	DOM	Dominican Republic			2	Obligations	2019	122884	144082
6	Environment	36	Clean Productive Environment	DOM	Dominican Republic			3	Disbursements	2019	1421091	1666243
1	Peace and Security	1	Counter-Terrorism	DOM	Dominican Republic			2	Obligations	2019	-92084	-107969
1	Peace and Security	1	Counter-Terrorism	DOM	Dominican Republic			3	Disbursements	2019	35464	41582
2	Democracy, Human Rights, and Governance	46	Democracy, Human Rights, and Governance - General	DOM	Dominican Republic			3	Disbursements	2019	141097	165437
8	Program Support	41	Direct Administrative Costs	DOM	Dominican Republic			2	Obligations	2019	12908650	15135517
8	Program Support	41	Direct Administrative Costs	DOM	Dominican Republic			3	Disbursements	2019	11848859	13892888
7	Humanitarian Assistance	38	Disaster Readiness	DOM	Dominican Republic			2	Obligations	2019	89004	104358
7	Humanitarian Assistance	38	Disaster Readiness	DOM	Dominican Republic			3	Disbursements	2019	359520	421540
5	Economic Development	31	Economic Opportunity	DOM	Dominican Republic			3	Disbursements	2019	39550	46373
4	Education and Social Services	48	Education and Social Services - General	DOM	Dominican Republic			2	Obligations	2019	3441239	4034885
4	Education and Social Services	48	Education and Social Services - General	DOM	Dominican Republic			3	Disbursements	2019	3536742	4146864
6	Environment	44	Environment	DOM	Dominican Republic			2	Obligations	2019	236997	277881
6	Environment	44	Environment	DOM	Dominican Republic			3	Disbursements	2019	6553	7684
6	Environment	50	Environment - General	DOM	Dominican Republic			2	Obligations	2019	80000	93801
6	Environment	50	Environment - General	DOM	Dominican Republic			3	Disbursements	2019	80000	93801
2	Democracy, Human Rights, and Governance	8	Good Governance	DOM	Dominican Republic			2	Obligations	2019	-25	-29
2	Democracy, Human Rights, and Governance	8	Good Governance	DOM	Dominican Republic			3	Disbursements	2019	262064	307272
3	Health	47	Health - General	DOM	Dominican Republic			2	Obligations	2019	23344	27372
3	Health	47	Health - General	DOM	Dominican Republic			3	Disbursements	2019	63955	74988
4	Education and Social Services	21	Higher Education	DOM	Dominican Republic			2	Obligations	2019	1000000	1172510
3	Health	11	HIV/AIDS	DOM	Dominican Republic			1	Appropriated and Planned	2019	26482000	29659181
3	Health	11	HIV/AIDS	DOM	Dominican Republic			2	Obligations	2019	13722943	16090285
3	Health	11	HIV/AIDS	DOM	Dominican Republic			3	Disbursements	2019	12130468	14223092
3	Health	11	HIV/AIDS	DOM	Dominican Republic			18	President's Budget Requests	2019	4545000	5090287
5	Economic Development	28	Infrastructure	DOM	Dominican Republic			1	Appropriated and Planned	2019	2000000	2239950
5	Economic Development	32	Labor Policies and Markets	DOM	Dominican Republic			3	Disbursements	2019	1331000	1560611
5	Economic Development	25	Macroeconomic Foundation for Growth	DOM	Dominican Republic			2	Obligations	2019	787230	923028
5	Economic Development	25	Macroeconomic Foundation for Growth	DOM	Dominican Republic			3	Disbursements	2019	838980	983697
3	Health	16	Maternal and Child Health	DOM	Dominican Republic			2	Obligations	2019	-15337	-17983
5	Economic Development	34	Mining and Natural Resources	DOM	Dominican Republic			2	Obligations	2019	1209336	1417958
8	Program Support	42	Monitoring and Evaluation	DOM	Dominican Republic			2	Obligations	2019	219880	257811
8	Program Support	42	Monitoring and Evaluation	DOM	Dominican Republic			3	Disbursements	2019	234208	274611
6	Environment	35	Natural Resources and Biodiversity	DOM	Dominican Republic			3	Disbursements	2019	-173450	-203372
3	Health	15	Other Public Health Threats	DOM	Dominican Republic			2	Obligations	2019	87812	102964
3	Health	15	Other Public Health Threats	DOM	Dominican Republic			3	Disbursements	2019	304576	357119
3	Health	14	Pandemic Influenza and Other Emerging Threats (PIOET)	DOM	Dominican Republic			2	Obligations	2019	99999	117251
3	Health	14	Pandemic Influenza and Other Emerging Threats (PIOET)	DOM	Dominican Republic			3	Disbursements	2019	26764	31381
1	Peace and Security	45	Peace and Security - General	DOM	Dominican Republic			2	Obligations	2019	1439724	1688090
1	Peace and Security	45	Peace and Security - General	DOM	Dominican Republic			3	Disbursements	2019	615893	722139
4	Education and Social Services	22	Policies, Regulations, and Systems	DOM	Dominican Republic			2	Obligations	2019	9001	10552
4	Education and Social Services	22	Policies, Regulations, and Systems	DOM	Dominican Republic			3	Disbursements	2019	592213	694374
2	Democracy, Human Rights, and Governance	9	Political Competition and Consensus-Building	DOM	Dominican Republic			2	Obligations	2019	888561	1041846
2	Democracy, Human Rights, and Governance	9	Political Competition and Consensus-Building	DOM	Dominican Republic			3	Disbursements	2019	11692	13709
5	Economic Development	30	Private Sector Competitiveness	DOM	Dominican Republic			2	Obligations	2019	1610159	1887926
5	Economic Development	30	Private Sector Competitiveness	DOM	Dominican Republic			3	Disbursements	2019	1368003	1603999
7	Humanitarian Assistance	37	Protection, Assistance and Solutions	DOM	Dominican Republic			2	Obligations	2019	1172164	1374374
7	Humanitarian Assistance	37	Protection, Assistance and Solutions	DOM	Dominican Republic			3	Disbursements	2019	401247	470466
2	Democracy, Human Rights, and Governance	7	Rule of Law and Human Rights	DOM	Dominican Republic			2	Obligations	2019	7270867	8525162
2	Democracy, Human Rights, and Governance	7	Rule of Law and Human Rights	DOM	Dominican Republic			3	Disbursements	2019	5519378	6471520
1	Peace and Security	3	Stabilization Operations and Security Sector Reform	DOM	Dominican Republic			1	Appropriated and Planned	2019	495000	554388
1	Peace and Security	3	Stabilization Operations and Security Sector Reform	DOM	Dominican Republic			2	Obligations	2019	4982362	5841870
1	Peace and Security	3	Stabilization Operations and Security Sector Reform	DOM	Dominican Republic			3	Disbursements	2019	4692799	5502353
1	Peace and Security	3	Stabilization Operations and Security Sector Reform	DOM	Dominican Republic			18	President's Budget Requests	2019	500000	559988
5	Economic Development	26	Trade and Investment	DOM	Dominican Republic			1	Appropriated and Planned	2019	2000000	2239950
1	Peace and Security	5	Transnational Crime	DOM	Dominican Republic			2	Obligations	2019	575000	674193
1	Peace and Security	5	Transnational Crime	DOM	Dominican Republic			3	Disbursements	2019	575000	674193
3	Health	18	Water Supply and Sanitation	DOM	Dominican Republic			1	Appropriated and Planned	2019	1000000	1119975
3	Health	18	Water Supply and Sanitation	DOM	Dominican Republic			2	Obligations	2019	497982	583890
3	Health	18	Water Supply and Sanitation	DOM	Dominican Republic			3	Disbursements	2019	646430	757945
1	Peace and Security	2	Combating Weapons of Mass Destruction (WMD)	EAQ	East Asia and Oceania Region			2	Obligations	2019	4297160	5038462
1	Peace and Security	2	Combating Weapons of Mass Destruction (WMD)	EAQ	East Asia and Oceania Region			3	Disbursements	2019	4219520	4947428
1	Peace and Security	6	Conflict Mitigation and Reconciliation	EAQ	East Asia and Oceania Region			2	Obligations	2019	-88661	-103956
1	Peace and Security	6	Conflict Mitigation and Reconciliation	EAQ	East Asia and Oceania Region			3	Disbursements	2019	489322	573736
1	Peace and Security	1	Counter-Terrorism	EAQ	East Asia and Oceania Region			2	Obligations	2019	1384519	1623362
1	Peace and Security	1	Counter-Terrorism	EAQ	East Asia and Oceania Region			3	Disbursements	2019	335124	392938
2	Democracy, Human Rights, and Governance	46	Democracy, Human Rights, and Governance - General	EAQ	East Asia and Oceania Region			2	Obligations	2019	-2	-2
8	Program Support	41	Direct Administrative Costs	EAQ	East Asia and Oceania Region			2	Obligations	2019	77013742	90299370
8	Program Support	41	Direct Administrative Costs	EAQ	East Asia and Oceania Region			3	Disbursements	2019	1242758	1457143
6	Environment	44	Environment	EAQ	East Asia and Oceania Region			2	Obligations	2019	4861291	5699911
5	Economic Development	28	Infrastructure	EAQ	East Asia and Oceania Region			2	Obligations	2019	24947927	29251692
5	Economic Development	28	Infrastructure	EAQ	East Asia and Oceania Region			3	Disbursements	2019	16843390	19749040
9	Multi-sector	43	International Contributions	EAQ	East Asia and Oceania Region			2	Obligations	2019	50000	58625
9	Multi-sector	43	International Contributions	EAQ	East Asia and Oceania Region			3	Disbursements	2019	50000	58625
9	Multi-sector	52	Multi-sector - Unspecified	EAQ	East Asia and Oceania Region			2	Obligations	2019	-5335	-6255
9	Multi-sector	52	Multi-sector - Unspecified	EAQ	East Asia and Oceania Region			3	Disbursements	2019	840937	986006
1	Peace and Security	45	Peace and Security - General	EAQ	East Asia and Oceania Region			2	Obligations	2019	708241	830421
2	Democracy, Human Rights, and Governance	7	Rule of Law and Human Rights	EAQ	East Asia and Oceania Region			2	Obligations	2019	28936983	33928898
2	Democracy, Human Rights, and Governance	7	Rule of Law and Human Rights	EAQ	East Asia and Oceania Region			3	Disbursements	2019	15159765	17774975
1	Peace and Security	3	Stabilization Operations and Security Sector Reform	EAQ	East Asia and Oceania Region			2	Obligations	2019	12171	14271
1	Peace and Security	5	Transnational Crime	EAQ	East Asia and Oceania Region			3	Disbursements	2019	130365	152855
5	Economic Development	29	Agriculture	EAG	Eastern Africa Region			2	Obligations	2019	12539717	14702942
5	Economic Development	29	Agriculture	EAG	Eastern Africa Region			3	Disbursements	2019	15643252	18341863
2	Democracy, Human Rights, and Governance	10	Civil Society	EAG	Eastern Africa Region			2	Obligations	2019	119693	140342
2	Democracy, Human Rights, and Governance	10	Civil Society	EAG	Eastern Africa Region			3	Disbursements	2019	195875	229666
6	Environment	36	Clean Productive Environment	EAG	Eastern Africa Region			2	Obligations	2019	3624553	4249824
6	Environment	36	Clean Productive Environment	EAG	Eastern Africa Region			3	Disbursements	2019	1924954	2257026
1	Peace and Security	6	Conflict Mitigation and Reconciliation	EAG	Eastern Africa Region			2	Obligations	2019	681869	799498
1	Peace and Security	6	Conflict Mitigation and Reconciliation	EAG	Eastern Africa Region			3	Disbursements	2019	2532873	2969816
1	Peace and Security	1	Counter-Terrorism	EAG	Eastern Africa Region			2	Obligations	2019	16607416	19472359
1	Peace and Security	1	Counter-Terrorism	EAG	Eastern Africa Region			3	Disbursements	2019	13848444	16237438
8	Program Support	41	Direct Administrative Costs	EAG	Eastern Africa Region			2	Obligations	2019	6146461	7206790
8	Program Support	41	Direct Administrative Costs	EAG	Eastern Africa Region			3	Disbursements	2019	6320256	7410546
7	Humanitarian Assistance	38	Disaster Readiness	EAG	Eastern Africa Region			2	Obligations	2019	-28749	-33709
7	Humanitarian Assistance	38	Disaster Readiness	EAG	Eastern Africa Region			3	Disbursements	2019	-20788	-24374
6	Environment	44	Environment	EAG	Eastern Africa Region			3	Disbursements	2019	226194	265215
3	Health	17	Family Planning and Reproductive Health	EAG	Eastern Africa Region			2	Obligations	2019	550000	644880
3	Health	17	Family Planning and Reproductive Health	EAG	Eastern Africa Region			3	Disbursements	2019	2194680	2573283
2	Democracy, Human Rights, and Governance	8	Good Governance	EAG	Eastern Africa Region			2	Obligations	2019	-8762	-10273
4	Education and Social Services	21	Higher Education	EAG	Eastern Africa Region			2	Obligations	2019	1319500	1547127
4	Education and Social Services	21	Higher Education	EAG	Eastern Africa Region			3	Disbursements	2019	2541997	2980517
3	Health	11	HIV/AIDS	EAG	Eastern Africa Region			2	Obligations	2019	1270586	1489775
3	Health	11	HIV/AIDS	EAG	Eastern Africa Region			3	Disbursements	2019	2897306	3397123
5	Economic Development	28	Infrastructure	EAG	Eastern Africa Region			2	Obligations	2019	16233868	19034370
5	Economic Development	28	Infrastructure	EAG	Eastern Africa Region			3	Disbursements	2019	3561442	4175826
5	Economic Development	25	Macroeconomic Foundation for Growth	EAG	Eastern Africa Region			2	Obligations	2019	4004236	4695006
5	Economic Development	25	Macroeconomic Foundation for Growth	EAG	Eastern Africa Region			3	Disbursements	2019	1180211	1383808
3	Health	16	Maternal and Child Health	EAG	Eastern Africa Region			3	Disbursements	2019	237837	278868
6	Environment	35	Natural Resources and Biodiversity	EAG	Eastern Africa Region			2	Obligations	2019	10000	11725
6	Environment	35	Natural Resources and Biodiversity	EAG	Eastern Africa Region			3	Disbursements	2019	102539	120228
3	Health	15	Other Public Health Threats	EAG	Eastern Africa Region			2	Obligations	2019	3695	4332
3	Health	15	Other Public Health Threats	EAG	Eastern Africa Region			3	Disbursements	2019	183406	215045
3	Health	14	Pandemic Influenza and Other Emerging Threats (PIOET)	EAG	Eastern Africa Region			2	Obligations	2019	266433	312395
3	Health	14	Pandemic Influenza and Other Emerging Threats (PIOET)	EAG	Eastern Africa Region			3	Disbursements	2019	210379	246674
2	Democracy, Human Rights, and Governance	9	Political Competition and Consensus-Building	EAG	Eastern Africa Region			2	Obligations	2019	200000	234502
2	Democracy, Human Rights, and Governance	9	Political Competition and Consensus-Building	EAG	Eastern Africa Region			3	Disbursements	2019	200000	234502
7	Humanitarian Assistance	37	Protection, Assistance and Solutions	EAG	Eastern Africa Region			2	Obligations	2019	2276848	2669630
7	Humanitarian Assistance	37	Protection, Assistance and Solutions	EAG	Eastern Africa Region			3	Disbursements	2019	1721244	2018180
5	Economic Development	26	Trade and Investment	EAG	Eastern Africa Region			2	Obligations	2019	3792004	4446162
5	Economic Development	26	Trade and Investment	EAG	Eastern Africa Region			3	Disbursements	2019	6022436	7061364
3	Health	12	Tuberculosis	EAG	Eastern Africa Region			3	Disbursements	2019	1333809	1563904
3	Health	18	Water Supply and Sanitation	EAG	Eastern Africa Region			2	Obligations	2019	-200000	-234502
3	Health	18	Water Supply and Sanitation	EAG	Eastern Africa Region			3	Disbursements	2019	244608	286805
6	Environment	35	Natural Resources and Biodiversity	ECN	Eastern and Central Africa Region	2	2	3	Disbursements	2019	-30500	-35762
2	Democracy, Human Rights, and Governance	9	Political Competition and Consensus-Building	ECN	Eastern and Central Africa Region	2	2	2	Obligations	2019	375000	439691
2	Democracy, Human Rights, and Governance	9	Political Competition and Consensus-Building	ECN	Eastern and Central Africa Region	2	2	3	Disbursements	2019	375000	439691
2	Democracy, Human Rights, and Governance	7	Rule of Law and Human Rights	ECN	Eastern and Central Africa Region	2	2	2	Obligations	2019	120971	141839
2	Democracy, Human Rights, and Governance	7	Rule of Law and Human Rights	ECN	Eastern and Central Africa Region	2	2	3	Disbursements	2019	120971	141839
5	Economic Development	29	Agriculture	ENS	Eastern Asia Region			2	Obligations	2019	-173016	-202863
5	Economic Development	29	Agriculture	ENS	Eastern Asia Region			3	Disbursements	2019	580570	680723
4	Education and Social Services	20	Basic Education	ENS	Eastern Asia Region			3	Disbursements	2019	356592	418108
6	Environment	36	Clean Productive Environment	ENS	Eastern Asia Region			2	Obligations	2019	-186687	-218892
6	Environment	36	Clean Productive Environment	ENS	Eastern Asia Region			3	Disbursements	2019	8327580	9764172
8	Program Support	41	Direct Administrative Costs	ENS	Eastern Asia Region			2	Obligations	2019	13618742	15968108
8	Program Support	41	Direct Administrative Costs	ENS	Eastern Asia Region			3	Disbursements	2019	15018821	17609698
7	Humanitarian Assistance	38	Disaster Readiness	ENS	Eastern Asia Region			2	Obligations	2019	-40028	-46933
7	Humanitarian Assistance	38	Disaster Readiness	ENS	Eastern Asia Region			3	Disbursements	2019	206910	242603
2	Democracy, Human Rights, and Governance	8	Good Governance	ENS	Eastern Asia Region			2	Obligations	2019	-2754	-3229
2	Democracy, Human Rights, and Governance	8	Good Governance	ENS	Eastern Asia Region			3	Disbursements	2019	181502	212812
4	Education and Social Services	21	Higher Education	ENS	Eastern Asia Region			3	Disbursements	2019	10398	12191
3	Health	11	HIV/AIDS	ENS	Eastern Asia Region			2	Obligations	2019	4137562	4851331
3	Health	11	HIV/AIDS	ENS	Eastern Asia Region			3	Disbursements	2019	5452799	6393459
5	Economic Development	28	Infrastructure	ENS	Eastern Asia Region			2	Obligations	2019	14601550	17120462
5	Economic Development	28	Infrastructure	ENS	Eastern Asia Region			3	Disbursements	2019	1089333	1277253
5	Economic Development	25	Macroeconomic Foundation for Growth	ENS	Eastern Asia Region			2	Obligations	2019	12700000	14890876
5	Economic Development	25	Macroeconomic Foundation for Growth	ENS	Eastern Asia Region			3	Disbursements	2019	8378394	9823751
3	Health	13	Malaria	ENS	Eastern Asia Region			2	Obligations	2019	2350000	2755398
3	Health	13	Malaria	ENS	Eastern Asia Region			3	Disbursements	2019	1548882	1816077
8	Program Support	42	Monitoring and Evaluation	ENS	Eastern Asia Region			3	Disbursements	2019	128555	150732
3	Health	15	Other Public Health Threats	ENS	Eastern Asia Region			2	Obligations	2019	-3875	-4543
3	Health	15	Other Public Health Threats	ENS	Eastern Asia Region			3	Disbursements	2019	41337	48467
3	Health	14	Pandemic Influenza and Other Emerging Threats (PIOET)	ENS	Eastern Asia Region			2	Obligations	2019	53171	62345
3	Health	14	Pandemic Influenza and Other Emerging Threats (PIOET)	ENS	Eastern Asia Region			3	Disbursements	2019	339348	397893
1	Peace and Security	45	Peace and Security - General	ENS	Eastern Asia Region			2	Obligations	2019	41553604	48722011
1	Peace and Security	45	Peace and Security - General	ENS	Eastern Asia Region			3	Disbursements	2019	41553604	48722011
5	Economic Development	30	Private Sector Competitiveness	ENS	Eastern Asia Region			2	Obligations	2019	-702	-823
5	Economic Development	30	Private Sector Competitiveness	ENS	Eastern Asia Region			3	Disbursements	2019	1441126	1689735
7	Humanitarian Assistance	37	Protection, Assistance and Solutions	ENS	Eastern Asia Region			2	Obligations	2019	27956341	32779084
7	Humanitarian Assistance	37	Protection, Assistance and Solutions	ENS	Eastern Asia Region			3	Disbursements	2019	118716	139195
2	Democracy, Human Rights, and Governance	7	Rule of Law and Human Rights	ENS	Eastern Asia Region			2	Obligations	2019	4650000	5452171
2	Democracy, Human Rights, and Governance	7	Rule of Law and Human Rights	ENS	Eastern Asia Region			3	Disbursements	2019	2192203	2570376
1	Peace and Security	3	Stabilization Operations and Security Sector Reform	ENS	Eastern Asia Region			2	Obligations	2019	200612	235220
1	Peace and Security	3	Stabilization Operations and Security Sector Reform	ENS	Eastern Asia Region			3	Disbursements	2019	200612	235220
5	Economic Development	26	Trade and Investment	ENS	Eastern Asia Region			2	Obligations	2019	-50000	-58625
5	Economic Development	26	Trade and Investment	ENS	Eastern Asia Region			3	Disbursements	2019	19665	23058
1	Peace and Security	5	Transnational Crime	ENS	Eastern Asia Region			3	Disbursements	2019	35762	41931
3	Health	12	Tuberculosis	ENS	Eastern Asia Region			3	Disbursements	2019	327792	384341
4	Education and Social Services	20	Basic Education	EEN	Eastern Europe Region			3	Disbursements	2019	54578	63993
2	Democracy, Human Rights, and Governance	10	Civil Society	EEN	Eastern Europe Region			2	Obligations	2019	13503609	15833114
2	Democracy, Human Rights, and Governance	10	Civil Society	EEN	Eastern Europe Region			3	Disbursements	2019	11352643	13311089
6	Environment	36	Clean Productive Environment	EEN	Eastern Europe Region			3	Disbursements	2019	2530275	2966774
1	Peace and Security	2	Combating Weapons of Mass Destruction (WMD)	EEN	Eastern Europe Region			2	Obligations	2019	7860350	9216337
1	Peace and Security	2	Combating Weapons of Mass Destruction (WMD)	EEN	Eastern Europe Region			3	Disbursements	2019	7860350	9216337
1	Peace and Security	1	Counter-Terrorism	EEN	Eastern Europe Region			3	Disbursements	2019	33190	38915
8	Program Support	41	Direct Administrative Costs	EEN	Eastern Europe Region			2	Obligations	2019	2850823	3342617
8	Program Support	41	Direct Administrative Costs	EEN	Eastern Europe Region			3	Disbursements	2019	3119632	3657805
7	Humanitarian Assistance	38	Disaster Readiness	EEN	Eastern Europe Region			2	Obligations	2019	750000	879382
7	Humanitarian Assistance	38	Disaster Readiness	EEN	Eastern Europe Region			3	Disbursements	2019	1162	1363
5	Economic Development	27	Financial Sector	EEN	Eastern Europe Region			2	Obligations	2019	65000	76213
2	Democracy, Human Rights, and Governance	8	Good Governance	EEN	Eastern Europe Region			2	Obligations	2019	6040260	7082266
2	Democracy, Human Rights, and Governance	8	Good Governance	EEN	Eastern Europe Region			3	Disbursements	2019	5110093	5991635
5	Economic Development	28	Infrastructure	EEN	Eastern Europe Region			2	Obligations	2019	5323000	6241270
5	Economic Development	28	Infrastructure	EEN	Eastern Europe Region			3	Disbursements	2019	6107673	7161308
3	Health	16	Maternal and Child Health	EEN	Eastern Europe Region			2	Obligations	2019	4854	5691
3	Health	16	Maternal and Child Health	EEN	Eastern Europe Region			3	Disbursements	2019	4854	5691
8	Program Support	42	Monitoring and Evaluation	EEN	Eastern Europe Region			2	Obligations	2019	400000	469004
8	Program Support	42	Monitoring and Evaluation	EEN	Eastern Europe Region			3	Disbursements	2019	242686	284552
9	Multi-sector	52	Multi-sector - Unspecified	EEN	Eastern Europe Region			2	Obligations	2019	1000000	1172510
9	Multi-sector	52	Multi-sector - Unspecified	EEN	Eastern Europe Region			3	Disbursements	2019	1000000	1172510
1	Peace and Security	45	Peace and Security - General	EEN	Eastern Europe Region			2	Obligations	2019	37613	44102
1	Peace and Security	45	Peace and Security - General	EEN	Eastern Europe Region			3	Disbursements	2019	37613	44102
2	Democracy, Human Rights, and Governance	9	Political Competition and Consensus-Building	EEN	Eastern Europe Region			3	Disbursements	2019	1885049	2210240
5	Economic Development	30	Private Sector Competitiveness	EEN	Eastern Europe Region			2	Obligations	2019	2882972	3380312
5	Economic Development	30	Private Sector Competitiveness	EEN	Eastern Europe Region			3	Disbursements	2019	1357139	1591257
7	Humanitarian Assistance	37	Protection, Assistance and Solutions	EEN	Eastern Europe Region			2	Obligations	2019	1100000	1289761
7	Humanitarian Assistance	37	Protection, Assistance and Solutions	EEN	Eastern Europe Region			3	Disbursements	2019	3617639	4241718
2	Democracy, Human Rights, and Governance	7	Rule of Law and Human Rights	EEN	Eastern Europe Region			2	Obligations	2019	2300305	2697131
2	Democracy, Human Rights, and Governance	7	Rule of Law and Human Rights	EEN	Eastern Europe Region			3	Disbursements	2019	271848	318745
[truncated: 47,554 more rows]
[truncated: 2 more columns]

## Sheet: Overview
#	UNFPA sectors (US Sector Name)		2024 total amounts - WCA countries				2024 total amounts - WCA countries				2024 total amounts - All countries
1	Basic Education		UNFPA sectors				All sectors				All sectors						2024
2	Education and Social Services - General		Disbursements	Obligations	President's Budget Requests		Disbursements	Obligations	President's Budget Requests		Disbursements	Obligations	President's Budget Requests		Region	Sectors	Disbursements	Obligations	President's Budget Requests
3	Family Planning and Reproductive Health		1778579213	2113181376	1869906000		3777189947	3632366797	3399488289		40574293953	38734878135	50146533543		WCA	UNFPA	1778579213	2113181376	1869906000
4	Health - General														WCA	All sectors	3777189947	3632366797	3399488289
5	HIV/AIDS		16566	12828595	11000000		786181	711431	66737079		16582196	31703925	45631000		Global	All sectors	40574293953	38734878135	50146533543
6	Maternal and Child Health		2358658	170653	6500000		819600	9092168	11000000		6002689	25136123	20000000
7	Nutrition		334669	6346396	4000000		16830139	9769735	17000000		10602637	16835668	5583000		WCA	UNFPA
8	Protection, Assistance and Solutions		6119714	9302251	11000000		279187	-36	6500000		6011518	-139877	8000000		WCA	All sectors	0.470874	0.581764	0.550055
9	Social Assistance		5414206	-5651	10000000		23440	12828595	3084592		4401661	984960	3000000		Global	All sectors	0.0438351	0.054555	0.0372888
10	Social Services		1629087	5287071	5500000		16566	81235	6000000		18979305	-477978	2000000
			171334	11198	75000000		61108	170653	750000		94152	29192209	9292000		WCA	All sectors
	Note: There is no "Humanitarian Assistance - General" tag		1769355	9205019	800000		2358658	6346396	250000		11111397	-274877	15000000		Global	All sectors	0.0930932	0.0937751	0.0677911
			7729440	5021790	11000000		332312	-1255347	600000		3042107	15000000	8000000
			197129	11501071	85000000		334669	17933694	4000000		4722406	2779282	2000000
			7255254	211091434	9750000		6119714	9302251	500000		5381090	1949958	5000000
			6955257	1032024	15856000		2285699	1923257	11000000		135687	16154257	8375000
			13683733	24297896	13000000		21074692	384592	1000000		3056000	-500000	5000000
			101641417	56041554	13250000		5414206	6200000	26000000		19450405	474121	2000000
			9000	3000000	5500000		1208581	91392	10000000		30845344	36577035	4000000
			1149313	777819	8000000		282220	2620000	1402608		1156079	5289644	66737079
			30934258	108563372	8500000		1629087	-5651	5500000		10863758	800000	3565000
			38642303	31899560	11000000		4125603	1316109	8000000		224615	-409562	650000
			36289	217257359	8000000		250273	-96396	700000		5208195	10286452	1520000
			289902	-7745	12500000		448129	5715413	1800000		1074907	539619324	3065000
			777819	4480868	16850000		1389903	4398375	500000		15775368	-7281872	4650000
			107246867	-115720	16500000		171334	7205512	400000		436687684	-675000	500000
			13897	9526662	21500000		657380	13478492	4000000		151796	1841171	70000
			31899560	2193911	8500000		9361	5287071	75000000		1139009	3457878	500000
			114109406	38956977	2000000		6756353	2637041	23500000		5672502	5991852	1300000
			4425	8425000	12000000		1769355	11198	9000000		0	12300000	500000
			193	1201041	10000000		1204166	9205019	100000		2154091	290077	10000000
			4111701	59928519	6000000		5529639	-417518	600000		1631552	1250000	20000000
			3963070	1800000	1500000		599899	25868164	3000000		981006	5009270	19000000
			2605125	1000000	1500000		10732022	5021790	800000		1164673	299999	6100000
			7973368	207242	10000000		7680122	581342	4634000		260263	103597	200000
			2060731	7007947	27000000		55426	362467	1816000		44000	1678768	10000
			41146350	13855453	378000000		7729440	11501071	3000000		50000	99325	800000
			5540500	482794	33250000		-346610	7638484	2000000		134390	27867	4400000
			1875536	8321637	7000000		197129	2000000	1800000		4635576	675277	170000
			64600	17030227	16000000		7255254	211091434	200000		299999	869364	250000
			115260	8780070	15000000		41271242	471941	4500000		5563578	8166574	1600000
			1201041	200000	15000000		6955257	787843	11000000		214050	28762	500000
			59928519	145688	8500000		258031	1800	85000000		2181	500000	1530000
			24000	6758072	7000000		238842	-140005	25000000		556462	750000	21150000
			267600	446604	11000000		13683733	-259666	9750000		27732	300000	4270000
			13895	8220827	4000000		7483627	-77997	2579102		377738	-23279	1100000
			1551600	100000	3500000		1161345	25000	9000000		1749	9019790	1050000
			250000	24282325	7400000		2225795	1822546	1500000		1306186	6114	5800000
			5890	4482	821000000		101641417	1598775	600000		4790	9300000	4600000
			12064796	2877355	2000000		691570	-18465	145000		116617	600000	500000
			10167255	292491	12000000		350000	5425991	500000		141498	515780	1950000
			541705	6524556	68000000		125246	39769	500000		22156	14568121	1250000
			3919337	5776804	2750000		725973	401584	500000		346906	26602950	2000000
			11604631	7514249			7870	1032024	2000000		56670	3931114	3700000
			4661473	9792190			7400	24297896	1500000		335874	800000	1100000
			145172	42423			94849	15000	200000		21418	-14579	9100000
			177836	10919848			289508	32804406	33727000		666257	86187	80300000
			3695568	20504648			34730	8641003	15856000		196993	49512	5000000
			321473	21766599			9000	321266	2200000		671851	175000	3000000
			313870	116508373			1800	56041554	4600000		371080	3154867	600000
			5649543	6963164			40803	1000200	13000000		43000	424824	65000000
			3236722	5750000			500000	-292	6500000		1071868	12136115	13964000
			17459689	10831285			511557	828261	28000000		11000	10109500	3000000
			17089	228178			62206	7057	13250000		230000	506934	4000000
			4236589	13537651			2807613	3000000	5500000		19036623	175000	4200000
			373493	17188885			0	777819	9000000		8876	13308716	3874000
			6139995	101948913			6655686	1750000	200000		3484851	1800000	8500000
			12060642	23420063			12278	108563372	2400000		368994	3860454	7500000
			2923731	25000			391901	2583333	4500000		398906	250000	75960000
			-4677	14984135			311832	1533732	217000		8265630	-250	53430000
			7942358	2587206			1149313	22699	350000		559870	-26025	19000000
			10258378	226078124			30934258	31899560	8000000		30181865	663600	500000
			52657	19112826			30854254	217257359	1300000		40680	2300000	2150000
			7225417	31213880			7015516	-5	17000000		3380297	7403445	50000
			20096546	275902915			249470	99710	8500000		951	5555931	40000
			21388449	20755			38642303	2750000	89000		2020002	1529024	600000
			75605346	20652169			200000	-7745	9000000		3148580	1670000	60000
			4500	11275854			36289	2000000	1000000		458041	747931	2900000
			154320	406401			16600	4480868	350000		57942	1157869	4000000
			3047681	5527962			37475	850000	200000		32000	706426	230000
			4509037	11473653			1546717	4641836	14000000		39440	-15773	1450000
			4500	6067903			7056	-115720	11000000		107926	10397121	700000
			3557313	714021			1592831	-5750000	6660000		58542	10448310	760000
			8314240	202069			289902	9526662	850000		23400	3051926	450000
			122570	1543616			1871	500000	6200000		1399333	756426	145000
			55286	149451			21793	2193911	8000000		29589	413576	250000
			10810402	2461955			777819	35635541	6545000		443990	175410	4450000
			15773440	4056530			2429862	38956977	15000000		102689	4388138	48000000
			80023643	2742210			107246867	-19459850	12500000		75833	2614422	6300000
			14773185	1141414			40332	21863649	6199524		200450	164456	8685000
			17200	8315000			5814	8425000	8000000		175000	256631	2000000
			35489626	19733500			4248	751918	1620000		7245672	577280	2000000
			3280131	98100000			2343876	714189	3575000		2224016	708039	23500000
			220438538	347605			204428	7703	2360000		9935439	19300	22000000
			55049606	10882516			69142	10646493	13850000		388597	1250000	9000000
			32432683	12121730			4609922	99000	20000000		175000	911598	3520000
			220580377	1049195			7790	7083325	16850000		10095796	5000000	21500000
			61489	1641834			14881	-821565	1200000		814390	6186525	8160000
			15044819	777668			13897	-137301	3860000		1533853	-79	7000000
			8840721	2622312			31899560	19000	280000		194240	450000	10000000
			334514				5212	1201041	3500000		1736045	-2166	11000000
			6321752				114109406	59928519	16500000		18162	-2640	6000000
			11103928				48000	1800000	2688000		51260	-459511	4455000
			4279757				4425	695693	25000000		6481	500000	3020000
			321927				10000	2691705	21500000		1695740	1719865	10500000
			317523				103429	2850000	267000		1429270	200000	1900000
			3422437				99709	1000000	8500000		3006631	1000000	2000000
			358896				10000	806719	9000000		10236107	2080000	4100000
			2428267				193	207242	3976000		4598083	-2037	21500000
			3350293				161155	300000	4171000		2006325	-88872	1000000
			4720757				4111701	670000	200000		12210	40981126	8022000
			1017704				350000	533371	4735000		378664	32274780	250000
			1000				3963070	252906	2000000		73613	3067141	1591000
			2184930				1227171	-3819	145000		376458	1500	2508000
			1324108				1784073	3650000	887700		649947	35209040	5300000
			33000				1358815	109688	1000000		452860	12103974	1000000
			11669456				21496655	29423037	22737000		314325	8875974	750000
			14989516				109109	7007947	2000000		305844	8456238	579000
			93336310				1016956	6933992	750000		9548759	1920918	250000
			250000				2605125	1377869	6000000		2186279	12392255	11000000
			350767				5748344	28759375	6000000		3011896	10959408	17000000
			6231495				7973368	13855453	12000000		6836783	2299772	6500000
			2226748				500000	-16921	4000000		39106	7309676	3084592
			1477035				2060731	8095549	20000000		542981	5522357	6000000
			9107655				32480075	482794	10000000		1319107	3234316	750000
			486500				41146350	8321637	6000000		4838689	1656000	250000
			1498685				64350133	7506	6000000		2704982	10148473	600000
			1262321				312725	4997000	200000		2500000	217152326	1000000
			6423705				23098097	34650962	500000		1738372	8156504	1000000
							5540500	17030227	2500000		577570	24112219	200000
							645275	472929	1500000		4218440	3033876	241000
							261074	8780070	1500000		5808005	1404270	4138000
							1875536	5046629	2000000		651825	-1007	1461000
							7702	129805	3250000		19300	46046	3720000
							21375495	-84069	24601000		531423	-574	60000
							5028951	597534	10000000		470166	9355057	740000
							1762140	200000	6200000		761040	1000000	3500000
							64600	1713845	250000		2806869	2354645	1800000
							2525000	-917335	3000000		87234	5772443	1210000
							115260	200000	27000000		6948901	7446752	8844000
							0	-1086	12100000		193096	3000000	7613000
							206190	12831898	378000000		40000	350000	8777000
							5995	1423444	73000000		1247229	2285000	1100000
							1201041	145688	33250000		30003	7470449	50000000
							59928519	2955497	4193392		428786	5503	100000
							484785	12382478	5000000		1717383	100023	600000
							129177	258091	7000000		2827505	74603	233000
							90000	6758072	10000000		2619486	183000	35000000
							10000	944298	5700000		8290	914928	110000
							24000	446604	1500000		46667	307742	6000000
							0	21430182	4050000		300000	260932	1000000
							25998	8220827	21000000		6196	-3662	300000
							60221	2864	200000		83379	711431	1400000
							113118	11221126	26477000		-8379	9092168	4000000
							214711	412941	16000000		10296	9769735	500000
							1112684	5768623	2600000		212170	-36	11000000
							2085211	100000	8000000		11564	12828595	1000000
							267600	975000	15000000		79411	81235	26000000
							13895	-250000	4000000		45145628	170653	10000000
							1869052	11376879	24000000		23097031	6346396	1402608
							620000	24282325	15000000		11299202	-1255347	5500000
							160327	4682467	907937		229884	17933694	8000000
							1551600	-86938	2000000		687377	9302251	700000
							46376	-19810	8500000		250730	1923257	1800000
							326563	28001878	10000000		37553857	384592	500000
							58034	4482	200000		5241342	6200000	15000000
							250000	2877355	1000000		147631	91392	5654000
							8946	7818052	900000		7282958	2620000	16000000
							5890	292491	5423000		8761488	-5651	5600000
							9325	2150000	800000		51502	1316109	2212000
							46293820	6524556	7000000		1229968	-96396	5500000
							12064796	-1796	700000		576690	48362	4038000
							5141630	5095487	16000000		290962	-998	10000000
							72207	17659171	11000000		14087172	124000	4500000
							849972	5776804	8500000		9793285	16351	7084000
							20075	100124	500000		484561	-404389	4000000
							83950	279524	400000		61877	100000	14412000
							24227926	2149615	18000000		8592121	-63144	500000
							89180	327224	4000000		-6351	1174307	12000000
							10167255	1734261	15185000		8436026	1947696	2000000
							1774691	1633484	2350000		4499999	13784761	10000000
							541705	29230974	38700000		10949218	-1263	23000000
							253223	24942901	37900000		3193285	75000	12000000
							3919337	7514249	3500000		169287047	2550000	5000000
							466	2158509	8000000		6097136	6097892	828380
							2157539	308850	20000000		478109	-9824	1000000
							4850731	305457	74089355		14630667	550000	200000
							32666090	24797022	2500000		759681	1550000	400000
							11604631	2304948	7400000		333001	250000	10900000
							904873	9792190	150000		2894	-15	4100000
							97960	4592516	109000000		40442	3550000	10000000
							4661473	42423	500000		5444	709808	13500000
							785702	10919848	6853000		4779366	10930	2000000
							15040908	33199194	10450000		8040653	2590316	2000000
							376490	20504648	821000000		35000	788571	10000000
							239311	2448485	41600000		2557899	3670000	3500000
							3088425	21766599	2000000		3219642	450000	1500000
							145172	-48118	66650000		8359024	2959093	1000000
							749666	8981710	115000000		2793578	992163	4000000
							1505532	-4709	7298000		749900	20616647	1500000
							104079	3396724	1000000		462592	588493	11000000
							16	116508373	9290000		18706	5220	7000000
							14539619	5748727	4000000		1531201	100390	1000000
							102379	393908	600000		5503	11329	6500000
							177836	450000	16000000		160720	2175614	2500000
							101208	1100000	2000000		66195	502630	4000000
							1615693	3150000	1727000		55054	91146	75000000
							159000	1066209	20500000		174950	-2846	23500000
							12897667	8344	12000000		185562	1108548	9000000
							169414	-5000	1800000		384909	14732822	100000
							3695568	304295	68000000		26250	100000	600000
							972510	500000	2750000		377015	3000000	203600
							321473	6963164	2000000		786181	4170425	2000000
							313870	7082149	9000000		819600	177000	23000000
							19858774	5750000	5000000		16830139	672500	12500000
							5035	1350000			279187	5179	2500000
							5649543	-17156780			23440	5715413	1000000
							28440	13444070			16566	4398375	3000000
							85243	10831285			61108	7205512	800000
							2864	1563743			2358658	13478492	4634000
							6314291	228178			332312	5287071	1816000
							271064	-12937632			334669	2637041	6870000
							3857654	2103762			6119714	11198	10615000
							296348	30973903			2285699	9205019	5600000
							8250	13537651			21074692	-417518	33400000
							3125	3214799			5414206	25868164	7100000
							23250	17188885			1208581	5021790	5000000
							3236722	7454981			282220	581342	16593000
							200000	-15068			1629087	362467	3000000
							15000	101948913			4125603	11501071	2000000
							14297167	3675236			250273	7638484	1800000
							17459689	16012009			448129	2000000	200000
							4646737	8845060			1389903	211091434	650000
							93335	7438985			171334	471941	12000000
							1081740	23420063			657380	19235000	7543000
							356194	0			9361	10955845	13674000
							31471719	299680			152815	25056132	102934000
							16000	-45582			190065	-54195	36500000
							17089	36079181			124000	16428142	15880000
							4236589	4631873			461880	53981	4000000
							6859364	142564			16282	2619000	33700000
							373493	25000			-32147	81914	500000
							1596509	134000			468760	2237632	8500000
							6139995	14984135			500000	5230848	5000000
							1204384	2176106			29946	500000	25070000
							7249215	2587206			2624867	1400000	52887000
							12985415	399192			873500	8723750	10712000
							12060642	226078124			1400000	4620000	97225000
							257860	3150			13728994	757000	18400000
							205744	2000000			75000	350000	300000
							2923731	67260793			5086274	1250000	200000
							13452220	19112826			8892023	2000000	26876000
							967490	6457914			1720393	110705136	28000000
							3957315	845142			1205764	15030182	7083000
							325000	31213880			497857	11047563	3000000
							-4677	4300347			28571	96978	20000000
							161605	4477164			1211527	200000	6629000
							0	6011294			2443549	750000	1800000
							17371343	275902915			2627287	6831489	102000000
							34813140	500000			51956	43956	54500000
							7942358	20755			2938902	5185366	35000000
							2327307	15583559			261424	700000	1525394
							34315	15800000			3667237	19562816	8000000
							2990650	38764317			-33435	18857455	14000000
							43503	20652169			61082	6607126	6600000
							219000	4376804			210808	495880	4400000
							19825185	35592132			1776986	633500	16000000
							14817	190867			12000	5956000	19012000
							68300	20000			984405	600000	600000
							10000	177230			48024	217840	4500000
							10000	746611			24269767	2184934	11000000
							10258378	11275854			67909	797285	85000000
							2001783	4262856			622880	787843	25000000
							52657	406401			747420	1800	9750000
							55306	1089324			18100	-140005	2579102
							7225417	5527962			5220	-259666	9000000
							10000	1008697			636655	-77997	1500000
							28986278	300000			54500	4466996	600000
							20096546	33422802			205033	4700854	850000
							3402623	11473653			15612	11054867	10915000
							55980	2549670			766630	16480623	9085000
							21388449	367936			3807832	1000000	500000
							6300	6067903			464123	1989668	425000
							5763536	1693			1060	2475809	2000000
							2266258	7264786			111039	187611	4000000
							580030	166654			291791	2023308	1000000
							75605346	2787932			2285833	13599741	6895000
							2023066	-734175			13798363	8810333	4800000
							5977674	714021			28	5428501	2000000
							2344359	9060			33340	1300851	7700000
							450000	9380			143310	800000	20000000
							214672	20523307			3222775	1782817	1500000
							3734313	1941016			650016	3820725	4000000
							50000	202069			22950	760668	5895000
							2655499	23673150			124644	450000	650000
							1004281	1543616			6196700	8713421	16700000
							5099	750000			5722	9098939	13400000
							4500	149451			223000	500000	1000000
							4500	2461955			1458079	25000	9000000
							529744	21907501			30553	1822546	15917109
							154320	26922528			706899	1598775	17725000
							265310	4056530			1697247	-18465	176277000
							12250	-708318			-268636	5425991	18000000
							221357	13405381			6756353	39769	4650000
							3047681	182810			1769355	401584	1850000
							1301424	750000			1204166	1032024	1000000
							4509037	281337			5529639	24297896	1500000
							4500	-32587			599899	15000	11850000
							67271552	19470691			10732022	32804406	9750000
							3557313	959315			7680122	8641003	4500000
							686630	7840000			55426	321266	10000000
							5099699	-989			7729440	56041554	2018500
							28356062	33297869			-346610	1000200	1500000
							24036443	454286			197129	2250	12500000
							45000	2742210			7255254	251600	10000000
							334325	954163			41271242	1400000	5000000
							8314240	1141414			6955257	970147	16000000
							1410582	20257913			258031	1785000	4190000
							122570	330000			238842	7688735	7000000
							55286	116330305			13683733	8713703	24200000
							908286	7180784			7483627	3089547	7500000
							900314	8315000			1161345	205763	6000000
							29058755	876495			2225795	3031	100000
							10810402	66911			101641417	3195000	12000000
							1449010	-60000			691570	745000	10000000
							255695	19733500			350000	18964	1302000000
							15773440	0			125246	1782738	2300000
							758188	0			725973	962908	15283000
							2095445	1952292			20785710	8655600	6400000
							88137	7080000			10188488	900000	3800000
							26287	98100000			20877718	-292	28000000
							80023643	388253			91509	828261	3628000
							4318191	-8435862			15414304	7057	25000000
							10253101	15387527			-8996	3000000	5000000
							281848	962497			8907522	777819	1500000
							36154755	974939			102391	1750000	13289000
							21615368	-1423268			8128573	108563372	10100000
							14773185	6976859			8997225	31789	800000
							1803827	-3084			486379	8522372	12000000
							223519	-3290179			1576486	2310000	145000
							420067	301259			9171212	6525000	500000
							40772388	347605			4198329	25151959	11050000
							959927	10882516			1402406	1356250	62500000
							282628	4737500			333897	238923	200000
							178102	9497300			1250825	19340558	27500000
							17200	214421			695563	2989720	4000000
							134000	5862167			1388406	1600000	5000000
							35489626	231738			82189758	4050000	31000000
							2417631	1922887			16082670	-34785	4750000
							3280131	18120806			13028625	2583333	85000000
							317023	91441			691290	1533732	36000000
							220438538	-6804			200000	22699	40000000
							2174749	18171518			401261	31899560	13000000
							-119744	-14129			5914352	217257359	11000000
							72664377	33948397			21978	401579	12364000
							55049606	2664985			2636288	7728	14000000
							222699	12121730			133065	650000	2536000
							4497706	2002397			20000	200000	475000
							624962	2187328			18759999	300	27093000
							32432683	1049195			18966095	-33569	2300000
							15176637	11836256			1889118	3596	12500000
							2273160	1641834			228142	2000000	4732000
							1470685	2898148			2910767	150	3268000
							220580377	777668			851916	1000000	2000000
							2432672	456783			7215699	1350000	6521000
							61489	73977			940907	3200000	666000
							587452	3003330			10000	3200000	7654000
							186611	2622312			7870	17049421	6587000
							15027554	389972			7400	206737	2250000
							14196812	6700000			94849	900000	1665000
							10000	7440808			289508	149359	1989000
							99848				34730	17952037	28504000
							27012528				9000	36439134	134454000
							15044819				1800	1361347	6500000
							3590169				40803	5031348	11900000
							3697100				500000	43666	1200000
							45243519				511557	1570029	472000
							49644				62206	65000	18450000
							114828				7935769	81	123142428
							121862				4446631	1100184	5275000
							587994				11777747	-251123	150000000
							8840721				15366811	40064343	300000
							4374422				465890	4998309	200000
							334514				1455325	381245	500000
							2086337				3823017	3890534	500000
							6321752				279066	-36600	500000
							137354678				3091901	4459717	2000000
							1				8161734	3625000	1500000
							30912380				9968068	134857576	200000
							11103928				6547598	7183823	2800000
							2283811				897010	5382029	3626000
							225537				3797434	1146100	10135000
							4279757				1055925	1475000	1100000
							6005				3211336	2988163	1475000
							9598032				514884	500000	1801000
							267579				5347	2475000	10323000
							3099957				2927032	-5	1100000
							321927				12827662	99710	940000
							1634196				1354978	2750000	125000
							7200				114133	-7745	25418000
							1320689				5715402	2000000	1750000
							5227161				2807613	4480868	4607000
							249726				0	20962240	4485000
							317523				6655686	26105140	19285000
							1000000				12278	3557994	29450000
							1126156				391901	3697635	2100000
							4649306				311832	58391264	2250000
							37878				1149313	60258587	33727000
							3422437				30934258	190305	15856000
							528205				30854254	16180116	2200000
							358896				7015516	3798965	4600000
							2428267				249470	1048569	13000000
							1013504				38642303	180059	6500000
							15322797				200000	78268373	28000000
							3350293				36289	96544	13250000
							11477				16600	2353371	5500000
							4720757				2250	62976485	9000000
							6863464				251600	30822803	200000
							468089				2660856	3122497	2400000
							431244				1266885	200694	4500000
							750000				3157817	57320365	217000
							94824				20499	22459943	1000000
							180032				605000	3672226	23350000
							7066464				8187914	819070684	12000000
							1017704				11719544	4742631	2500000
							1483949				50000	-25000	22400000
							11717				4347297	13048369	10000000
							136327				6653	52326462	14107000
							3833563				127967	7551990	3000000
							500000				2420101	70490	2500000
							2887838				18964	-639	23760000
							512426				1391350	150	6000000
							78558974				624230	400000	4500000
							960590				561882	1347114	8000000
							555517				459717	123975	21795000
							1000				606984	850000	4500000
							254				2262365	4641836	800000
							5962965				443399	-115720	1700000
							2184930				37475	-5750000	4000000
							2185825				1546717	9526662	350000
							1324108				7056	500000	8000000
							6991963				1592831	2193911	1300000
							33000				289902	35635541	17000000
							23968432				1871	38956977	8500000
							886959				21793	-19459850	89000
							101384361				777819	21863649	9000000
							6158919				2429862	8425000	1000000
							11669456				107246867	751918	350000
							1775000				40332	714189	200000
							346801				5814	7703	100000
							187447				33127	10646493	250000
							14989516				4289082	99000	15450000
							9651				20600519	7083325	6500000
							951863				45700	-821565	2250000
							234617				7397602	-137301	30500000
							2152895				3492743	1502	12000000
							36959				95076	950000	4000000
							5175250				10675938	1343680	100000000
							93336310				13800984	2900274	14000000
							200600				2458951	2265153	12000000
							18324884				2389909	3360	5000000
							16997420				8672923	2121	3000000
							5886073				136162	451468	4000000
							1606281				15951155	2987135	10000000
							2749873				5965597	2211078	6000000
							1521603				2411125	6944	10000000
							110744				62732	1449707	40255000
							500000				7256	27319	5000000
							4393162				164370	193600	11500000
							105996				2800703	1657478	27150000
							250000				2526647	4255696	19629000
							303996				156629	5767501	7198000
							350767				12338	300000	9896000
							6231495				4248	220871	19000000
							699867				2343876	734000	20877000
							3505504				204428	200000	6400000
							6041				69142	2360000	2000000
							5248601				4609922	14573676	6000000
							2226748				7790	1294271	900000
							695379				14881	3240481	9000000
							233846				13897	193692	3100000
							1477035				31899560	199762	1000000
							468998				5212	10707584	800000
							4132				114109406	150	3500000
							27389795				48000	6515751	800000
							2139653				4425	498000	3000000
							70226				20600	2950000	3000000
							12626198				94500	716466	1242750
							6116656				76030	750000	33226000
							27984005				256254	4612693	10000000
							3078212				7728	653249	4000000
							9107655				9542	4126146	2000000
							32426				407542	-3360	8700000
							1496206				200000	802287	32465000
							2389521				300	222841	9500000
							486500				153945	7025329	1995000
							175900				732376	2713281	20000000
							420551				3596	28097857	4774000
							15001762				2332681	228997	7500000
							1498685				150	-2015	965000
							1615484				1674923	13770724	624000
							1262321				197609	-537360	4500000
							13632				8000	1229194	36150000
							921607				1852002	75101	9000000
							135000				5750697	8257407	3000000
							74863				1818031	347763	15750000
							1400925				53063	136555	3350000
							6423705				57973821	200838	12000000
							1888974				4447081	1778259	11000000
							450000				10780251	16468420	300000
							1585030				332931	10136389	11951000
							1132015				22305010	19000	22805000
							6152351				1889093	1201041	3000000
											131686	59928519	21500000
											53058817	-323	9000000
											22755982	13249240	9800000
											148210	4210000	1500000
											119381	1406557	26425000
											14963425	917443	3000000
											200081	16594145	13275000
											734611	2350000	30200000
											3253278	225000	10000000
											2025126	7305958	1000000
											34781592	37500	8200000
											3794143	4300000	11000000
											5001975	2612700	17000000
											99411	5383450	23000000
											50000	17368886	116700000
											4150752	400000	1000000
											214364	4236151	170000
											13816393	500000	500000
											313069	1100000	3300000000
											3069541	16056371	81000
											154533384	5099529	3000000
											20789613	8336500	3000000
											5829448	1000000	5000000
											449094	250000	750000
											197760	2162849	64200
											3363258	22435406	82000000
											59917	8354749	34580000
											9989	1080000	1227900
											549647	2508925	4700000
											9803	11002500	39000000
											10000	8733102	17420000
											103429	929284	8500000
											99709	4010	610000000
											10000	7068545	27000000
											193	312723	53600000
											161155	3542	4000000
											4111701	15510926	3000000
											350000	-736270	4500000
											3963070	2231063	200000
											20294166	1090000	5000000
											20090516	3750000	9000000
											642323	33801169	20000000
											247434	2090615	5000000
											7599847	17707352	406500000
											50614370	18120256	115500000
											34608048	-128	595000
											121050	133410	700000
											16740134	29417057	967000
											7827832	9807	367000
											955660	15694699	583000
											40260	581055	905000
											60152971	2940000	400000
											643084	67925761	200000
											1060622	7906	167000
											2358431	7300000	500000
											80698102	5465	8000000
											30139759	885630	1500000
											1004602	828358	3000000
											177558	-300000	150000
											63414548	2000000	1483000
											12652889	1112425	38982000
											5604777	-7101	11000000
											275000	-77112	2500000
											752775985	13592393	90000
											3136185	31831787	5500000
											60000	1729472	9435000
											733255	3680911	22500000
											17734657	-157208	11374000
											14700457	10428940	1000000
											150835	9402479	320000000
											29075	12678210	33500000
											468565	33906553	14750000
											8449092	2001400	2574658
											51101	-24989	4000000
											36662	39135916	10000000
											32718	1503951	4200000
											270559	8560467	2100000
											899733	16194	2600000
											150	524159	10000000
											219964	1999408	8222000
											273203	814513	295400
											807002	2750000	2050000
											43760	10964000	1400000
											1755727	10578194	9060000
											966063	5128276	1060000
											304856	137857	2000000
											668755	136148	7650000
											68924	397037	1100000
											1227171	49721163	300000
											1784073	108091	2000000
											1358815	75733	9400000
											21496655	38442059	4350000
											109109	4050214	3998000
											1016956	3608400	2082000
											2605125	2042043	4000000
											5748344	3567256	4000000
											7973368	38029	679000
											500000	52773749	2720000
											2060731	116115656	250000
											32480075	20000	241000
											41146350	30400585	3551000
											64350133	2523825	1020000
											312725	717283	750000
											23098097	43183663	5500000
											5540500	3904200	1300000
											645275	34357962	4765000
											261074	43249992	2150000
											1875536	7208744	1015000
											7702	58092560	950000
											21375495	2000000	6000000
											5028951	9049459	4000000
											1762140	20011711	500000
											64600	1596783	2000000
											2525000	690872627	8000000
											115260	12309194	2000000
											0	15568847	340000
											206190	13897616	3000000
											288895	700000	4000000
											1966	2100000	8000000
											1449	12089586	2000000
											167749	3190285	2000000
											1290040	-11283	3500000
											2663719	1700000	26800000
											610022	-29572	2000000
											2165724	8246418	2000000
											3360	420000	9000000
											551	250000	3600000
											5820987	-5116	5578000
											5249040	12000000	3000000
											7660229	252560	1500000
											8693	1200000	3500000
											1356688	10585275	14000000
											27319	1800000	5000000
											193600	400000	3000000
											401934	426278	52000000
											2469121	28274624	1500000
											140737	15000000	500000
											169572	8500000	1400000
											1845424	1498175	2100000
											764194	25602068	11050000
											2819362	16525766	22000000
											49071	34000	3870000
											594225	463000	813000
											17064931	6196671	2500000
											104442	1207748	16067000
											45500	1300000	13000000
											2337330	427031	90000
											334230	1500000	42563000
											753442	450	500000
											12217123	1800000	166200000
											2011240	695693	15000000
											528827	2691705	60000000
											1360950	2850000	200000
											311987	1000000	14000000
											1492	806719	11000000
											2552031	207242	6660000
											1091232	300000	850000
											1446890	670000	6200000
											716358	533371	8000000
											10310292	252906	6545000
											1168608	-3819	15000000
											586475	3650000	12500000
											238616	109688	6199524
											239091	5989776	8000000
											7539401	4412103	1620000
											176095	5535878	3575000
											11933391	2400000	2360000
											50000	18785552	13850000
											2090170	-88238	1150000
											351713	15638006	1000000
											4036519	-9843	3100000
											107180	23218	1150000
											312864	3402023	1650000
											4937500	199535	1000000
											24321102	9834	2800000
											251784	1850000	1650000
											541977	113405	2450000
											38178	7377016	410000
											50848562	31894223	11050000
											441964	-84112	7000000
											2944174	16544616	3000000
											2860102	29725	500000
											956993	112483	10100000
											393387	150	16000000
											3215776	29423037	1700000
											308924	7007947	26000000
											719448	6933992	17500000
											154756	1377869	5000000
											347049	28759375	5500000
											842631	13855453	200000
											10331119	-16921	300000
											218253	8095549	2128000
											2107465	482794	21560000
											5995	8321637	15000000
											1201041	7506	5600000
											59928519	4997000	8800000
											484785	34650962	12000000
											261431	17030227	7900000
											-8830	472929	2000000
											300000	8780070	160000000
											12209656	5046629	24000000
											269347	129805	21250000
											1641865	-84069	4526522
											3813031	597534	1000000
											11915329	200000	8000000
											2879835	1713845	7000000
											287763	-917335	4500000
											2091339	200000	1000000
											445000	-1086	4500000
											14300000	12831898	4000000
											2193655	-115375	265000
											2053227	126816	300000
											15472067	589526	1300000
											1434172	27283387	500000
											8022249	6375000	500000
											833061	2999900	5200000
											1502	10318946	1135000
											12759168	450000	3500000
											238609	29779354	2200000
											3377639	3250000	500000
											3589337	233000	20000000
											699999	4172620	16850000
											1004057	41864559	1200000
											1122681	518487	3860000
											3105253	4697348	280000
											3575557	1748318	3500000
											1320699	11167695	16500000
											1649064	1970171	2688000
											222762	2106	25000000
											87096	2446514	21500000
											315015	696332	267000
											9367489	2796328	8500000
											53963	395526	9000000
											7913002	7176324	3976000
											837515	24340050	4171000
											77449	4289344	200000
											3417685	594205	4735000
											212586	795046	100000
											97866	3475000	225000
											4734108	1423444	550000
											9375	145688	225000
											51503	2955497	1000000
											1706727	12382478	34304000
											429254	258091	100000
											2681001	6758072	2000000
											18728184	944298	145000
											2659460	446604	887700
											222500	21430182	1000000
											283100	8220827	400000
											999999	2864	5000000
											8891351	11221126	1153000
											20865855	412941	9000000
											24880911	5768623	14000000
											1062496	100000	13000000
											32175638	975000	2700000
											4149	-250000	7000000
											12169177	-7374	42000000
											694832	246785	11700000
											9060200	267351	6000000
											40913523	8704	225000
											1020355	329047	550000
											40632	-34028	225000
											313195	15552772	1000000
											372627	9166157	777000
											1033302	87404	3345000
											6186188	7087500	23675000
											10370340	25908176	5210000
											21355617	12153915	31586000
											17533459	9725000	9600000
											10786567	1018784	18800000
											32923	803671	7530000
											9827096	57618338	21505000
											53600	991948	7000000
											4010439	7099668	25637000
											356580	8564008	5000000
											19238390	3753226	3450000
											4464167	6197944	6000000
											9185844	4214271	11000000
											28727113	277000	944400000
											3714859	5377297	71194000
											32209929	227236382	10000000
											730763	3453507	11650000
											8491347	1000000	10616000
											124194	12084	18375688
											891798	12638874	3000000
											850715	14261632	5980000
											3016830	11283641	7105000
											144276	2926653	2000000
											3944215	11	17085000
											14642098	1447448	500000
											5489025	24736385	100000
											16643613	4296752	1015000
											564546	47461401	17505000
											558983	899001	500000
											37009	1443220	3300000
											129177	1000000	1040000
											90000	2009129	2900000
											10000	3589941	1500000
											24000	2105479	1500000
											0	2047503	220000
											96286	2091370	2000000
											361446	10044051	2000000
											26000	19133888	200000
											123897	4855228	1000000
											58850	1974275	6500000
											7950	288831	615000
											602820	-55522	100000
											43011395	6800000	250000
											1634615	950000	2635000
											319353	-150289	2940000
											12448	19598969	5500000
											62125469	13385	1500000
											13924173	13823467	35000
											2830235	5850000	1000000
											1495	448228	800000
											11014768	1000000	9000000
											625000	7632550	2200000
											38029	100450	1500000
											57691434	31159716	13000000
											105249323	5101205	22500000
											14892	973452	14000000
											43217	851859	600000
											19633037	4305364	2000000
											4639687	7795476	18200000
											1736801	5813967	20000000
											1513522	-114297	2000000
											45876534	442406	390000000
											551772	21778783	29000000
											1472175	7074610	21000000
											33877853	1707535	8500000
											35915477	79396207	9000000
											5608607	5764539	1500000
											58000	-43951	3300000
											52804033	14696792	1100000
											630975	8164063	7000000
											16971897	4745441	14500000
											487013	12110416	67000000
											10434459	356367435	2274959
											3373625	30196302	200000
											697013392	15165713	24000000
											5886096	-16764	10000000
											223910	117113140	6500000
											12451237	6627	6000000
											18020941	8008546	14100000
											4082985	-4765	15000000
											1707014	63903	4700000
											1633642	1500000	365000
											208050	88753458	15000000
											12086524	2634752	11087000
											1400211	1496568	6300000
											1184607	265170	8000000
											-1112	30965374	5500000
											884239	6533740	6500000
											13638545	2000000	7500000
											100000	35227212	1975000
											488002	30562718	4000000
											78292	-8140	1200000
											8206745	2700000	3600000
											642825	20700000	9500000
											1598539	24775000	5500000
											5331863	2000000	22737000
											1421766	6000000	2000000
											113446	18352751	750000
											199891	875426	6000000
											5534253	4000000	6000000
											593634	366881	12000000
											6534357	-83643	4000000
											98108	31000	20000000
											222575	-86760	10000000
											43176030	1662	6000000
											21907409	-59306	6000000
											6087638	3901221	200000
											238500	55828	500000
											297662	3998	2500000
											1079261	150	1500000
											1621405	-112669	1500000
											495446	146000	2000000
											940	45865	3250000
											35901	838255	24601000
											11169	6657790	10000000
											37026	215516	6200000
											586525	6150309	250000
											18368265	158683	3000000
											12839395	907683	27000000
											34000	3353180	12100000
											240452	1891	378000000
											1858770	1550000	73000000
											463000	279762	33250000
											14928	3833214	4193392
											19725	284012	5000000
											3739917	1514443	7000000
											18586	2239709	10000000
											592500	1546250	5700000
											9888	-3687	1500000
											13574	-34627	4050000
											477501	157645	21000000
											71498	450	15121000
											250000	64200	1950000
											450	965000	2701000
											25998	137213825	1289000
											60221	12249729	10100000
											113118	3300000	7000000
											214711	33803384	3500000
											1112684	28098	350000
											2085211	-1031	2000000
											267600	247000	3500000
											13895	22676829	1500000
											1869052	31270791	1500000
											620000	826252	6000000
											160327	9401446	4407000
											1551600	2237390	50141
											46376	792868178	33000
											326563	12292039	17497615
											58034	1846651	50000
											250000	3856614	1888000
											8946	4829306	2167000
											5890	0	415000
											9325	1000000	920000
											624585	87684314	1610000
											4128748	57937520	563000
											7066907	17276404	155000
											197491	1626908	3782000
											7262310	227900	3170000
											14890629	74784035	88000
											2537	1061691	3250000
											80426	1307429	42480000
											15679033	22917	3250000
											147509	-2794	5400000
											21088	1818793	7263000
											3990867	159027	8870000
											167918	1457314	7500000
											296	41164	3000000
											529499	250000	3000000
											16426	80000	1000000
											294584	7205000	140000
											673499	-1211	2000000
											5041019	900000	5000000
											29577068	147000	5233000
											300763	833125	2019000
											8806901	39745169	825000
											75000	42785627	4900000
											27300	3210376	3000000
											49243	394265	28000000
											16000000	1210000	6000000
											150	47773371	5975000
											1000000	15079586	7535000
											5000000	149008	5000000
											46293820	70000	4000000
											12064796	18536807	9000000
											5141630	6012166	11000000
											72207	1948014	100000
											849972	4898943	3000000
											20075	180396118	2338000
											83950	39329300	16200000
											24227926	17247535	6300000
											89180	33699334	10000000
											10167255	1510000	550000
											1774691	15510021	200000
											541705	699232	725000
											253223	987014	750000
											3919337	8748106	17330000
											466	634867	750000
											2157539	7605688	1420000
											4850731	1375000	12000000
											32666090	3820232	450000
											11604631	4500044	2700000
											904873	151798060	1300000
											97960	14600000	500000
											4661473	90000	3000000
											785702	13631096	2500000
											15040908	21003149	51235000
											376490	590348	23000000
											239311	1127000	3000000
											3088425	-10000	10000000
											145172	26382	8500000
											749666	-1992	200000
											1505532	-1149	1500000
											104079	450	3400000
											16	295400	1500000
											14539619	47462	12000000
											2254	1886338	2500000
											1100099	1841500	72000
											408078	326814	430000
											1238877	40312495	27700000
											218989	-19007	13000000
											261966	21664733	4700000
											29108	-9	9000000
											12003897	1060000	4400000
											10771147	152116222	1250000
											1025506	4236254	3350000
											3302	993868	6500000
											11369330	-5733	9500000
											318549	238565	400000
											31137762	336449	3000000
											616442	20756415	6895000
											233000	-16248	45505000
											5611270	4739188	500000
											28923803	85100	21500000
											601750	2500000	3000000
											1413916	2766601	165000
											2172222	3613653	290000
											517924	4151403	1500000
											521965	6478923	166700
											6872897	3192574	1050000
											2903392	24637	200000
											273871	-5282	1500000
											39419	2557604	23500000
											1301	188780	10000000
											12688503	-15453	1000000
											726702	5571576	3000000
											3591755	258868	9000000
											461126	3240000	1000000
											816201	2120959	500000
											8583054	1519034	55000000
											24110533	3713080	19000000
											7457999	1000000	12000000
											24000	5497688	1450835
											4550	8150000	4000000
											4258316	4399128	5500000
											102379	1000000	100000
											177836	7000000	1700000
											101208	11053	550000
											1615693	650000	800000
											159000	1957550	100000
											12897667	2667357	200000
											169414	5118205	26477000
											3695568	5050000	16000000
											972510	1497565	2600000
											321473	2850000	8000000
											313870	3278000	15000000
											19858774	3000000	4000000
											5035	150000	24000000
											5649543	3500000	15000000
											28440	10745235	907937
											85243	-708622	2000000
											2864	994580	8500000
											6314291	3860781	10000000
											271064	2018938	200000
											3857654	14683456	1000000
											296348	15694233	900000
											8250	2687327	5423000
											3125	2891724	25000
											23250	2500000	6745000
											3236722	6248314	1100000
											200000	500000	1600000
											15000	4696706	410000
											59353	2679325	5000000
											17942	339052	450000
											102847	2560361	2200000
											150000	496884	7625000
											15473	2999999	3250000
											161666	750000	200000
											175138	42000	800000
											-1254	1165284	7000000
											8704	2250000	700000
											215555	22926000	16000000
											-86	2657103	11000000
											19730231	-13200	8500000
											6350831	-342049	500000
											3620514	14692357	400000
											-1337	9874367	305000
											1868722	47689663	350000
											33901736	1000000	575000
											18223358	300000	200000
											5036512	221666	20000000
											233005	1988053	13000000
											2426988	500000	8800000
											1052817	15488548	4000000
											286869	94131596	1000000
											47360949	11925148	19000000
											6879361	53000	1200000
											3808169	11496000	754090
											10095956	104745000	5200000
											1451223	31342801	213408000
											11630823	3000000	2000000
											7168637	-15396	295000
											901809	74301116	4000000
											4107904	43512831	1000000
											1511060	-117650	413000000
											137970514	10840	75000
											5961340	12000000	4000000
											783120	1238112	6000000
											37590	443713	650000
											6167398	44386851	18000000
											25009304	554907	66000
											12070512	991131	15600000
											949000	11376879	5675368
											-8131	24282325	39300000
											9260061	4682467	500000
											25450941	-86938	1000000
											1825054	-19810	2000000
											323865	28001878	3660000
											37666293	4482	7000000
											440746	2877355	1950000
											1785704	7818052	16000000
											1470764	292491	10287000
											450858	2150000	500000
											11412174	6524556	600000
											4336683	-1796	35000000
											132785	5095487	36216776
											87876	17659171	15837000
											4906221	5776804	5815000
											2635454	100124	7770000
											1019387	279524	51750000
											11648647	2149615	18110000
											17151618	327224	7000000
											10192942	1734261	2000000
											41470	1633484	7000000
											508198	29230974	6000000
											3225207	2350000	13000000
											2466558	2300000	700000
											220094	-4197	13600000
											28698	5107932	13000000
											189373	1167932	20000000
											6951513	13430000	10519000
											228263	-1500000	5000000
											-7457	965950	5000000
											16017	4100000	1000000
											43234	1900000	10000000
											277587	5150000	39800000
											19172878	12996919	17000000
											10770	250000	832639
											41451	875000	6000000
											19173	4897	6000000
											9695316	159387	2000000
											5232066	1791036	4320000
											394567	1150000	10000000
											143153	35	63000000
											11325516	14215535	1116000
											3981889	5152132	76400000
											23653687	43620	10000000
											9519471	4459905	8100000
											814204	5750925	450000
											1175849	294200	8513000
											572115	12051180	700000
											19163229	24559864	40000
											9477379	11368404	2690000
											5278955	18269151	3410000
											907845	7816711	4400000
											983342	96173	300000
											65309	200000	1500000
											450431	71969893	6750000
											1214700	12125953	250000
											22535437	58021519	8600000
											6128864	28644695	2690000
											5820248	946891	997000
											-710	73018576	18000000
											68010	7562	4000000
											522642	8500000	15185000
											38467436	479138	2350000
											5842934	6247855	38700000
											26424	6669338	37900000
											5821581	1136856	3500000
											4740457	6821687	8000000
											10590096	73644190	20000000
											4228363	237787579	74089355
											6719	1704922	2500000
											33595247	32843390	7400000
											18176570	16123053	150000
											395000	2908208	109000000
											195418	1235123	500000
											4648	3714928	6853000
											14285025	2092	10450000
											5261	5172135	821000000
											307709	359356	41600000
											1739711	2420339	2000000
											2212580	3200000	66650000
											548733	30299591	115000000
											5050665	-5952	7298000
											48869	4458949	1000000
											1259486	1479203	9290000
											349569	-81253	8000000
											15900284	-294011	10000000
											7517832	7107	3000000
											2628355	-92	4000000
											2784943	50	4600000
											83148318	4555	1600000
											29981426	-28899	4000000
											961897	280000	7500000
											272319	-428695	6000000
											2200000	300000	228000
											3321013	-248788	250000
											2647945	-128	8000000
											81933	24942901	12000000
											434459	7514249	7000000
											2018134	2158509	37000000
											2325524	308850	3000000
											10383290	305457	13000000
											26434336	24797022	17000000
											3335013	2304948	251000
											7072305	9792190	10000000
											416709	4592516	7200000
											3000000	42423	1200000
											84526	10919848	1000000
											370411	33199194	210000
											48218	20504648	950000
											39618	2448485	400000
											38251	21766599	1471000
											1662	-48118	200000
											9955	8981710	1200000
											2397580	-4709	2000000
											198543	3396724	500000
											55828	116508373	2500000
											16	5748727	6000000
											13936	393908	1400000
											208000	100	1329000
											150	408130	6950000
											1826	618040	700000
											-21716	19000	550000
											146000	450000	6000000
											664727	1100000	2600000
											136487	3150000	19100000
											33138	1066209	4000000
											7528551	8344	6000000
											778387	-5000	10100000
											3439852	304295	25000000
											384527	500000	3905000
											4092822	6963164	395000000
											356078	20000	42000000
											706081	2994877	13000000
											279762	1200000	7961510
											-6001	4100000	8000000
											2185620	33259884	9000000
											599246	-1454	2000000
											243418	337690	4500000
											166533	2473714	750000
											79503	984100	8000000
											3683520	18955000	3300000
											133999	15502000	45000
											286401	-720275	750000
											9345	409320	350000
											450	8595401	2000000
											230328	959006	400000
											64200	14474886	5150000
											1041831	6770996	14000000
											99508774	103000	4350000
											17119306	533265	4500000
											2356434	1593129	3300000
											197940	830860	3800000
											38551749	867445	2000000
											14415	-293384	6200000
											139228	377500	263000
											289404	643453	800000
											247000	16079624	2000000
											23265658	5123500	400000
											15037520	8131205	4000000
											110000	9000000	600000
											2305056	610860	400000
											25045343	8689000	350000
											143434	-51909	6000000
											783634345	630683	558300
											14617915	2320000	2000000
											1480768	-669858	1000000
											3944155	-250000	5100000
											4767995	2140000	400000
											7540	183297571	3000000
											1340225	9609784	4000000
											1826001	23927056	47300000
											40955006	1672000	295000
											40209249	834179	900000
											7246220	1501150	775000
											1626908	729389	1450000
											1191701	8251786	150000
											44919	1319231	650000
											123963828	2790486	140000
											150447	2200000	185000
											627406	6869231	150000
											13179	4000000	820000
											2175175	14745497	200000
											11475	1068406	580000
											8000	200000	250000
											671799	61	30349000
											156156	9243432	7000000
											44355	87544	5000000
											1193371	77714046	4000000
											529411	404084	27000000
											442871	1248952	8500000
											16395	470555	1000000
											4310608	2476769	390700000
											300000	25466593	34000000
											859505	1391509	13000000
											739739	3382992	4291562
											167000	-1021	8500000
											1023337	241496	11000000
											42298839	-3894012	6000000
											5719848	105000	2000000
											3214154	-117650	700000
											141000	4200	7000000
											1233953	43493	2908000
											263466	2873598	2620000
											48747966	444068	94000
											20125639	1297104	27607000
											339500	468979	4085000
											11299	4079077	178510000
											11000	199880	20722000
											18368218	-6009	1081000
											1697071	15760	75025000
											2714217	5954388	2000000
											591027	251059	53000000
											187588414	138863	13335000
											247553	11193530	500000
											375724	2963286	180000
											6428164	1563200	41921000
											35351176	8881175	27100000
											228387	3827	500000
											16551319	-294	8500000
											501322	-383282	10450000
											664715	2238024	3381000
											82153	12909	130000
											7293224	-81411	55918000
											1615780	23000	7668000
											7821109	-4000	218000000
											1303089	2317231	8519000
											3600564	1196752	4617000
											5557989	1031750	9000000
											195663892	1453003	287400
											1052039	-3806	400000
											90000	-91051	8990000
											984851	35000	3700000
											7984496	-100398	200000
											20726717	29914932	500000
											108486	16902500	2099000
											8343	54742	3800000
											181978	15257850	750000
											1053112	31429770	218000
											94276	17902947	1000000
											210883	565979	2961000
											15342	11553769	5500000
											18797	-118214	10500000
											245005	2582599	500000
											6540	2535501	1000000
											450	261824153	1500000
											500000	-252000	6000000
											295400	380152	20000000
											47462	8085826	7000000
											1372126	43665650	4000000
											1349040	14169756	6000000
											83410	0	17000000
											13615327	-46837	5911000
											11775206	12496897	50000
											1802555	7243424	1000000
											5493020	1000000	47500000
											848325	1300000	9500000
											1212732	-474333	15000000
											2223073	90839343	30000000
											398787	506825	6239000
											336450	500000	10000000
											11284331	7537908	9000000
											5573203	13003065	100000
											268941	-1159	1500000
											3833238	1758069	13000000
											258470	8472	37370000
											53000	1099416	4750000
											3614128	41283611	1500000
											2458621	-8166	10000000
											798977	-526939	16000000
											15000	-1115	2000000
											6023513	50000	1727000
											137609	624966	20500000
											237910	5055000	12000000
											2904795	48505	1800000
											79417	46377339	68000000
											401116	12584289	2750000
											1982771	3117064	2000000
											1213	28692244	9000000
											160000	4915113	5000000
											843274	275000	20000000
											2699813	17576493	13000000
											460533	4058748	7500000
											1959218	1415617	10000000
											3792380	13014406	10000000
											173736	3900434	10000000
											3768921	10291344	17000000
											206960	16923417	10000000
											159700	3361525	30000000
											5568368	11088203	2000000
											61	2007579	9000000
											8483973	2350000	12500000
											1426887	1065319	5200000
											500000	1222268	16000000
											8295739	1242536	25000000
											1284469	-10381	28800000
											9113015	5620559	33000000
											14334	5094792	4000000
											1429018	1579	38802000
											4609058	9553323	610000
											4456452	6417277	53525000
											2249769	400	3000000
											263095	3015792	1300000
											12514949	400972	7315910
											122256	250000	93598000
											4561071	2840193	70000000
											2890660	2877529	6000000
											2256817	850000	2000000
											3468595	7082149	22129000
											4068947	5750000	3000000
											126155	1350000	5600000
											1219308	-17156780	31715000
											3874248	13444070	398000000
											1694430	10831285	128905000
											3600640	1563743	2056000
											14766381	228178	85800000
											14133947	-12937632	2214000
											231465	2103762	58150000
											2374553	30973903	2227595000
											1243321	13537651	110000000
											3443120	3214799	126746000
											4186323	17188885	600000
											5200000	7454981	323210000
											3500899	-15068	315250000
											2292399	101948913	155073000
											2741301	3675236	239692000
											293476	16012009	2298136000
											2427859	8845060	570703000
											550000	7438985	1385033000
											1073115	23420063	159500000
											350000	0	228958000
											77531	299680	54035000
											485819	-45582	2530100000
											17265	36079181	235833747
											313272	4631873	53930000
											42000	142564	60000000
											45000	25000	390100000
											290363	134000	57700000
											25000	14984135	2730000
											12269911	2176106	2125726799
											20391736	2587206	619756715
											4608260	399192	259831000
											8015	226078124	147000000
											17144580	3150	852000000
											312851	2000000	1900000
											95000	67260793	35250000
											12487019	19112826	97166000
											36129141	6457914	157689000
											808	845142	7321882000
											183478	31213880	441082000
											190951	4300347	14500000
											69741	4477164	214050000
											25452	6011294	643317000
											208035	275902915	101700000
											12330568	500000	211558000
											107689978	20755	81800000
											83820	15583559	21400000
											10711999	15800000	7000000
											53000	3440000	1000000
											232494	28037	1300000
											17890847	63000	2600000
											917108	43914	6450000
											4990376	637500	1500000
											44628	2680362	1800000
											3244655	-21431	10000000
											47730866	4309695	1000000
											36283	9217520	4000000
											10840	646002	3500000
											1000000	2000000	500000
											1471327	672464	1900000
											1652063	263086	16241000
											432068	2300055	4000000
											1002187	100538	2000000
											577532	-486656	9400000
											23417	4977367	10000000
											1199599	11716393	8500000
											14297167	3393699	387900000
											17459689	11740329	800000
											4646737	1675000	30000000
											93335	-44882	10000000
											1081740	1833554	1424809
											356194	2944	3000000
											31471719	-4576	8000000
											16000	33392	3000000
											17089	4822968	1000000
											4236589	1339253	500000
											6859364	3050000	1600000
											373493	11698790	6500000
											1596509	21937076	3300000
											6139995	14012971	8000000
											1204384	3250000	3500000
											7249215	56000	4000000
											12985415	-607584	2000000
											12060642	9638888	2500000
											257860	2400000	170000000
											205744	876301	15000000
											2923731	3117165	3700000
											13452220	1939493	1100850
											967490	12100000	2000000
											3957315	1967051	2500000
											325000	13339000	2500000
											-4677	1683022	6500000
											161605	2198178
											0	1175025
											17371343	5995068
											3810077	546074
											4361	242281
											5260872	1544450
											1692150	19000
											6362208	10500401
											1077485	4358
											166144	437136
											5162001	494382
											784397	353873
											1599938	1168809
											138047	3952
											1363193	395504
											78432	-44517
											3393985	900
											3485761	50000
											11029139	2500000
											629389	6173000
											427100	8949979
											96552	3391317
											107214	-7
											4896	708900
											6196240	3505656
											1555449	16877400
											836602	250000
											5744	2977600
											11900193	1000000
											13405955	1900000
											15000	2622900
											10000	2853695
											6529	775725
											12916554	6342041
											2322975	320990
											264858	3952
											547947	700000
											699337	300000
											6128695	635291
											27958433	750000
											14265597	3995000
											18693917	1450000
											5085621	5989430
											474570	200000
											1208146	472561
											82500	5746090
											77719731	27091754
											313494	2934519
											2688399	71468
											31408419	2571562
											25551855	571737
											2559968	2250000
											41122679	45834
											11286816	17158510
											35692	52309
											290996	1436595
											7317284	2257652
											4760821	611935
											1316892	1252264
											8182720	36939062
											95185339	2435000
											6275131	12980264
											7324109	3122726
											32551121	1007255
											14357903	567238
											589893	600000
											1008138	29015654
											7355977	12771221
											9591187	365612
											218246	5456513
											1256636	-19984
											935004	5616219
											7519357	163199
											1817048	4061670
											178086	6764874
											5498340	12139975
											4875587	220000
											4679	30180629
											47254	1281624
											6012	3221862
											431771	1282785
											5725	694089
											274516	3109545
											90090	2026176
											753212	208900
											66110	13675632
											1031877	1409056
											592138	400000
											280000	91183
											414760	500000
											773202	4725
											552522	-11332
											316405	158000
											689493	28741
											2500000	201200
											34813140	13952
											7942358	17880543
											2327307	5474572
											34315	20408180
											2990650	4282
											43503	2829935
											219000	1034874
											19825185	2999950
											14817	26282503
											68300	500000
											10000	900000
											10000	8822299
											10258378	7905163
											2001783	25030
											52657	3858892
											55306	3071136
											7225417	3522828
											10000	1361724
											28986278	-105661
											20096546	29663
											3402623	81599
											55980	6218800
											21388449	2296
											6300	149300
											5763536	714
											2266258	4977
											580030	600
											75605346	10000
											2023066	38764317
											5977674	20652169
											25805	4376804
											239829	35592132
											-6271	190867
											419793	20000
											544820	177230
											503039	746611
											19000	11275854
											64227	4262856
											2344359	406401
											450000	1089324
											214672	5527962
											3734313	1008697
											50000	300000
											2655499	33422802
											1004281	11473653
											5099	2549670
											4500	367936
											4500	6067903
											529744	1693
											154320	7264786
											265310	166654
											12250	2787932
											221357	-734175
											3047681	714021
											1301424	9060
											4509037	9380
											4500	20523307
											2338265	5588799
											2299198	1100000
											6122606	9844914
											38830	-3219
											27376	500
											1789632	7823723
											626232	-768
											21935615	200000
											283570	2500000
											15120515	0
											250000	400000
											669566	1800000
											18289183	4966372
											17409978	2950464
											129002	1941016
											573746	202069
											194020	23673150
											181357	1543616
											343723	750000
											1311731	149451
											5407041	2461955
											22436917	21907501
											2042139	26922528
											103000	4056530
											105942	-708318
											217756	13405381
											483218	182810
											1388076	750000
											593353	281337
											86745	-32587
											53009	120500
											11158889	356992
											603523	800000
											746984	548844
											26545772	93726
											38192	45317900
											8420926	17518531
											10994823	7250000
											219096	30690435
											4702208	11327190
											654919	1000000
											43412	9981589
											4736463	-69467
											3020531	1118399
											9511322	5800229
											170372	1000000
											3925498	356390842
											0	58860769
											1990576	3677481
											179267	608322
											744188	1695359
											142800000	33452487
											22666439	39506
											16733786	79117
											-385428	799897
											1044935	3209539
											40140	-22394
											597249	219530865
											5035647	5924358
											520492	2643
											14993	23261210
											7084732	673365
											75000000	986801
											-1030	1000000
											86333	-114218
											15892297	1725000
											56952	7247001
											88867	19639101
											1987087	-1531
											8051248	511657
											26867	1500000
											4156385	2363768
											78101	14200232
											13822221	15649526
											1546628	8777372
											8330	9191038
											200000	688031
											1325671	2302392
											7142524	4038749
											84525	8525370
											13093765	3085375
											40679	22738886
											2336595	48885529
											1454327	132150
											1250201	6130530
											27838795	974328
											3557004	275595
											7732135	11324236
											131535	14809319
											435843	52486422
											1259534	5366750
											1177298	544548856
											10284368	3000000
											-18000	9401495
											105000	3103768
											300970	1000000
											508695	2500000
											2458696	6484553
											208941	14381195
											412795	500298
											411090	2387036
											3039746	5000000
											199880	8410261
											223550	-680440
											15760	1816530
											474495	9491769
											84939673	9655033
											87977	1137083
											118682	11244935
											1614827	3639485
											32465	11715000
											32000	17795000
											800000	130000
											83220	-803729
											324148	4133243
											162974	2923413
											409249	-1635
											5993603	5200000
											4694146	-142950
											3950	126832
											20456	1058860
											8288544	19470691
											4120	959315
											480500	7840000
											106304	-989
											8850408	33297869
											948771	454286
											781445	2742210
											681134	954163
											43887	1141414
											202001	20257913
											770702	330000
											1095281	116330305
											2450524	7180784
											239124	8315000
											110344	876495
											1540354	66911
											226520	-60000
											89359	19733500
											34101009	0
											20059505	0
											-1003	1952292
											269859	7080000
											13445137	98100000
											563091	388253
											32899503	-8435862
											15033585	15387527
											1219	962497
											304890	974939
											396426	2320000
											549764	-1280000
											14722846	-354260
											3739338	14680317
											4440543	1543324
											51541	-199000
											231726904	14237300
											1263611	3175000
											10961791	731132993
											47007263	-201000
											20374859	3712000
											1992333	-70091
											531753	1119078
											92888	-35735
											13231993	5458
											221038	8420
											11556811	150
											453589	12250000
											1219355	500000
											87759751	28527351
											1106829	8554512
											9853	20133
											438	199709
											6472232	3475000
											16283192	457462751
											11000	1000000
											1224075	200000
											42000	266244
											1229684	186720
											42069510	17972804
											21	5500000
											259434	697587
											61202	150000
											634519	-7352
											210100	7983116
											17296418	150000
											8796189	77037
											962191	-806
											156232	1747196
											29510575	141297
											2100051	2460000
											275000	1080000
											14887555	250000
											6829715	5025000
											1420503	4939656
											8208149	1825392
											17105731	1980000
											54578	4618495
											13829863	1900000
											7883044	15005276
											2046141	9095226
											4321834	2748968
											217656	-88726
											1736222	22727620
											1800147	97259
											1226894	15869867
											4010085	2383779
											10752	2681114
											1860763	-35
											421603	253810180
											4197905	86422
											7705	15210000
											35594	41980330
											8811644	12272260
											569673	273229
											6873730	324828
											12	58249
											3372629	4671951
											1152127	498459
											72565	8158252
											665280	100109
											728744	2690432
											1707329	-231533
											2496468	1609896
											67271552	1000000
											3557313	6124892
											686630	21652168
											5099699	2600000
											28356062	4804967
											24036443	7592
											45000	3726
											334325	3168585
											8314240	102691
											1410582	4914014
											122570	20823
											55286	1240000
											908286	-1227
											900314	-1447604
											29058755	383830
											10810402	1500000
											1449010	-197116
											255695	3927879
											15773440	58100
											758188	1000000
											2095445	3115447
											88137	6768586
											26287	2644665
											80023643	-316534
											4318191	825000
											10253101	4705114
											281848	-242372
											36154755	215607
											21615368	875000
											14773185	1000000
											1803827	341784
											223519	2001810
											420067	1090567
											40772388	-1423268
											959927	6976859
											282628	-3084
											178102	-3290179
											17200	301259
											134000	347605
											35489626	10882516
											2417631	4737500
											3280131	9497300
											317023	214421
											220438538	5862167
											2174749	231738
											-119744	1922887
											72664377	500000
											55049606	226022
											222699	49000
											4497706	38584
											624962	23511
											32432683	7438
											15176637	1878
											2273160	46500
											1470685	1195
											220580377	6938264
											2432672	3235552
											61489	12780
											587452	-2153284
											186611	4500000
											15027554	164642
											14196812	221666
											7334	30000000
											1081765	5523379
											28974	3865757
											250612	4018
											3440000	-21629
											190332	1058300
											63000	-1832549
											2330315	1891023
											1195	-6919
											445000	10724
											181604	223000
											621	3945
											159941	5076908
											192359	265000
											3417614	-1118
											-22021	495000
											5954951	534959
											5136693	122753
											35570	780000
											897064	200000
											348024	-78179
											2596	504261
											1533380	300000
											596431	39434393
											54000	2205600
											1390225	5444379
											2347763	6285142
											100538	42538167
											10000000	4961164
											20173	20000
											52358	734
											942902	12952877
											24000	4987878
											1294697	682976
											5334457	271922
											1801101	218729566
											200000	143217
											1705194	6278533
											3659514	33206028
											189089	12369714
											88887	720669
											563362	6647514
											893425	6523470
											805705	561887
											80081	200000
											130709	2899619
											5517112	85290747
											8497855	5333554
											4497012	7207880
											1000130	5554981
											10251	55000000
											17256293	13100000
											26803	25248061
											27356892	12902032
											7922087	90894267
											500000	16482
											1104394	286100
											1807845	-57469
											7345574	20000000
											5727941	223649511
											67701667	224808
[truncated: 998 more rows]

## Sheet: Database_WCA, UNFPA, Disburse
US Category ID	US Category Name	US Sector ID	US Sector Name	Country Code	Country Name	WCA	Region	Transaction Type ID	Transaction Type Name	Fiscal Year	current_amount	constant_amount
4	Education and Social Services	48	Education and Social Services - General	BEN	Benin	1		3	Disbursements	2024	16566	16134
3	Health	17	Family Planning and Reproductive Health	BEN	Benin	1		3	Disbursements	2024	2358658	2297306
3	Health	47	Health - General	BEN	Benin	1		3	Disbursements	2024	334669	325961
3	Health	11	HIV/AIDS	BEN	Benin	1		3	Disbursements	2024	6119714	5960533
3	Health	16	Maternal and Child Health	BEN	Benin	1		3	Disbursements	2024	5414206	5273375
3	Health	19	Nutrition	BEN	Benin	1		3	Disbursements	2024	1629087	1586712
7	Humanitarian Assistance	37	Protection, Assistance and Solutions	BEN	Benin	1		3	Disbursements	2024	171334	166878
5	Economic Development	29	Agriculture	BEN	Benin	1		3	Disbursements	2024	786181	765733
1	Peace and Security	6	Conflict Mitigation and Reconciliation	BEN	Benin	1		3	Disbursements	2024	819600	798280
8	Program Support	41	Direct Administrative Costs	BEN	Benin	1		3	Disbursements	2024	16830139	16392354
7	Humanitarian Assistance	38	Disaster Readiness	BEN	Benin	1		3	Disbursements	2024	279187	271925
5	Economic Development	49	Economic Development - General	BEN	Benin	1		3	Disbursements	2024	23440	22832
6	Environment	44	Environment	BEN	Benin	1		3	Disbursements	2024	61108	59519
2	Democracy, Human Rights, and Governance	8	Good Governance	BEN	Benin	1		3	Disbursements	2024	332312	323666
5	Economic Development	28	Infrastructure	BEN	Benin	1		3	Disbursements	2024	2285699	2226244
3	Health	13	Malaria	BEN	Benin	1		3	Disbursements	2024	21074692	20526516
8	Program Support	42	Monitoring and Evaluation	BEN	Benin	1		3	Disbursements	2024	1208581	1177145
9	Multi-sector	52	Multi-sector - Unspecified	BEN	Benin	1		3	Disbursements	2024	282220	274878
3	Health	14	Pandemic Influenza and Other Emerging Threats (PIOET)	BEN	Benin	1		3	Disbursements	2024	4125603	4018290
4	Education and Social Services	22	Policies, Regulations, and Systems	BEN	Benin	1		3	Disbursements	2024	250273	243764
2	Democracy, Human Rights, and Governance	9	Political Competition and Consensus-Building	BEN	Benin	1		3	Disbursements	2024	448129	436473
5	Economic Development	30	Private Sector Competitiveness	BEN	Benin	1		3	Disbursements	2024	1389903	1353749
2	Democracy, Human Rights, and Governance	7	Rule of Law and Human Rights	BEN	Benin	1		3	Disbursements	2024	657380	640283
3	Health	18	Water Supply and Sanitation	BEN	Benin	1		3	Disbursements	2024	9361	9118
4	Education and Social Services	20	Basic Education	BFA	Burkina Faso	1		3	Disbursements	2024	1769355	1723329
3	Health	17	Family Planning and Reproductive Health	BFA	Burkina Faso	1		3	Disbursements	2024	7729440	7528385
3	Health	47	Health - General	BFA	Burkina Faso	1		3	Disbursements	2024	197129	192005
3	Health	11	HIV/AIDS	BFA	Burkina Faso	1		3	Disbursements	2024	7255254	7066537
3	Health	16	Maternal and Child Health	BFA	Burkina Faso	1		3	Disbursements	2024	6955257	6774343
3	Health	19	Nutrition	BFA	Burkina Faso	1		3	Disbursements	2024	13683733	13327801
7	Humanitarian Assistance	37	Protection, Assistance and Solutions	BFA	Burkina Faso	1		3	Disbursements	2024	101641417	98997589
5	Economic Development	29	Agriculture	BFA	Burkina Faso	1		3	Disbursements	2024	6756353	6580607
2	Democracy, Human Rights, and Governance	10	Civil Society	BFA	Burkina Faso	1		3	Disbursements	2024	1204166	1172845
1	Peace and Security	6	Conflict Mitigation and Reconciliation	BFA	Burkina Faso	1		3	Disbursements	2024	5529639	5385806
1	Peace and Security	1	Counter-Terrorism	BFA	Burkina Faso	1		3	Disbursements	2024	599899	584295
8	Program Support	41	Direct Administrative Costs	BFA	Burkina Faso	1		3	Disbursements	2024	10732022	10452886
7	Humanitarian Assistance	38	Disaster Readiness	BFA	Burkina Faso	1		3	Disbursements	2024	7680122	7480351
5	Economic Development	49	Economic Development - General	BFA	Burkina Faso	1		3	Disbursements	2024	55426	53985
2	Democracy, Human Rights, and Governance	8	Good Governance	BFA	Burkina Faso	1		3	Disbursements	2024	-346610	-337592
3	Health	13	Malaria	BFA	Burkina Faso	1		3	Disbursements	2024	41271242	40197716
8	Program Support	42	Monitoring and Evaluation	BFA	Burkina Faso	1		3	Disbursements	2024	258031	251323
9	Multi-sector	52	Multi-sector - Unspecified	BFA	Burkina Faso	1		3	Disbursements	2024	238842	232630
3	Health	14	Pandemic Influenza and Other Emerging Threats (PIOET)	BFA	Burkina Faso	1		3	Disbursements	2024	7483627	7288971
2	Democracy, Human Rights, and Governance	9	Political Competition and Consensus-Building	BFA	Burkina Faso	1		3	Disbursements	2024	1161345	1131137
5	Economic Development	30	Private Sector Competitiveness	BFA	Burkina Faso	1		3	Disbursements	2024	2225795	2167898
2	Democracy, Human Rights, and Governance	7	Rule of Law and Human Rights	BFA	Burkina Faso	1		3	Disbursements	2024	691570	673582
1	Peace and Security	3	Stabilization Operations and Security Sector Reform	BFA	Burkina Faso	1		3	Disbursements	2024	350000	340896
1	Peace and Security	5	Transnational Crime	BFA	Burkina Faso	1		3	Disbursements	2024	125246	121989
3	Health	18	Water Supply and Sanitation	BFA	Burkina Faso	1		3	Disbursements	2024	725973	707089
3	Health	47	Health - General	CPV	Cabo Verde	1		3	Disbursements	2024	9000	8766
5	Economic Development	29	Agriculture	CPV	Cabo Verde	1		3	Disbursements	2024	7870	7666
2	Democracy, Human Rights, and Governance	10	Civil Society	CPV	Cabo Verde	1		3	Disbursements	2024	7400	7208
2	Democracy, Human Rights, and Governance	46	Democracy, Human Rights, and Governance - General	CPV	Cabo Verde	1		3	Disbursements	2024	94849	92382
8	Program Support	41	Direct Administrative Costs	CPV	Cabo Verde	1		3	Disbursements	2024	289508	281977
5	Economic Development	49	Economic Development - General	CPV	Cabo Verde	1		3	Disbursements	2024	34730	33826
5	Economic Development	28	Infrastructure	CPV	Cabo Verde	1		3	Disbursements	2024	1800	1752
8	Program Support	42	Monitoring and Evaluation	CPV	Cabo Verde	1		3	Disbursements	2024	40803	39741
3	Health	14	Pandemic Influenza and Other Emerging Threats (PIOET)	CPV	Cabo Verde	1		3	Disbursements	2024	500000	486994
5	Economic Development	26	Trade and Investment	CPV	Cabo Verde	1		3	Disbursements	2024	511557	498249
1	Peace and Security	5	Transnational Crime	CPV	Cabo Verde	1		3	Disbursements	2024	62206	60588
3	Health	47	Health - General	CMR	Cameroon	1		3	Disbursements	2024	1149313	1119417
3	Health	11	HIV/AIDS	CMR	Cameroon	1		3	Disbursements	2024	30934258	30129619
7	Humanitarian Assistance	37	Protection, Assistance and Solutions	CMR	Cameroon	1		3	Disbursements	2024	38642303	37637163
4	Education and Social Services	24	Social Assistance	CMR	Cameroon	1		3	Disbursements	2024	36289	35346
2	Democracy, Human Rights, and Governance	10	Civil Society	CMR	Cameroon	1		3	Disbursements	2024	2807613	2734584
1	Peace and Security	1	Counter-Terrorism	CMR	Cameroon	1		3	Disbursements	2024	0	0
8	Program Support	41	Direct Administrative Costs	CMR	Cameroon	1		3	Disbursements	2024	6655686	6482567
7	Humanitarian Assistance	38	Disaster Readiness	CMR	Cameroon	1		3	Disbursements	2024	12278	11958
5	Economic Development	49	Economic Development - General	CMR	Cameroon	1		3	Disbursements	2024	391901	381712
2	Democracy, Human Rights, and Governance	8	Good Governance	CMR	Cameroon	1		3	Disbursements	2024	311832	303721
3	Health	13	Malaria	CMR	Cameroon	1		3	Disbursements	2024	30854254	30051694
3	Health	14	Pandemic Influenza and Other Emerging Threats (PIOET)	CMR	Cameroon	1		3	Disbursements	2024	7015516	6833024
4	Education and Social Services	22	Policies, Regulations, and Systems	CMR	Cameroon	1		3	Disbursements	2024	249470	242981
2	Democracy, Human Rights, and Governance	7	Rule of Law and Human Rights	CMR	Cameroon	1		3	Disbursements	2024	200000	194798
3	Health	18	Water Supply and Sanitation	CMR	Cameroon	1		3	Disbursements	2024	16600	16168
3	Health	16	Maternal and Child Health	CAF	Central African Republic	1		3	Disbursements	2024	289902	282364
3	Health	19	Nutrition	CAF	Central African Republic	1		3	Disbursements	2024	777819	757587
7	Humanitarian Assistance	37	Protection, Assistance and Solutions	CAF	Central African Republic	1		3	Disbursements	2024	107246867	104457229
1	Peace and Security	2	Combating Weapons of Mass Destruction (WMD)	CAF	Central African Republic	1		3	Disbursements	2024	37475	36501
8	Program Support	41	Direct Administrative Costs	CAF	Central African Republic	1		3	Disbursements	2024	1546717	1506476
7	Humanitarian Assistance	38	Disaster Readiness	CAF	Central African Republic	1		3	Disbursements	2024	7056	6874
2	Democracy, Human Rights, and Governance	8	Good Governance	CAF	Central African Republic	1		3	Disbursements	2024	1592831	1551400
8	Program Support	42	Monitoring and Evaluation	CAF	Central African Republic	1		3	Disbursements	2024	1871	1823
9	Multi-sector	52	Multi-sector - Unspecified	CAF	Central African Republic	1		3	Disbursements	2024	21793	21227
3	Health	14	Pandemic Influenza and Other Emerging Threats (PIOET)	CAF	Central African Republic	1		3	Disbursements	2024	2429862	2366656
2	Democracy, Human Rights, and Governance	7	Rule of Law and Human Rights	CAF	Central African Republic	1		3	Disbursements	2024	40332	39283
1	Peace and Security	3	Stabilization Operations and Security Sector Reform	CAF	Central African Republic	1		3	Disbursements	2024	5814	5663
4	Education and Social Services	48	Education and Social Services - General	TCD	Chad	1		3	Disbursements	2024	13897	13535
3	Health	19	Nutrition	TCD	Chad	1		3	Disbursements	2024	31899560	31069811
7	Humanitarian Assistance	37	Protection, Assistance and Solutions	TCD	Chad	1		3	Disbursements	2024	114109406	111141264
4	Education and Social Services	24	Social Assistance	TCD	Chad	1		3	Disbursements	2024	4425	4310
5	Economic Development	29	Agriculture	TCD	Chad	1		3	Disbursements	2024	4248	4138
2	Democracy, Human Rights, and Governance	10	Civil Society	TCD	Chad	1		3	Disbursements	2024	2343876	2282909
1	Peace and Security	6	Conflict Mitigation and Reconciliation	TCD	Chad	1		3	Disbursements	2024	204428	199112
2	Democracy, Human Rights, and Governance	46	Democracy, Human Rights, and Governance - General	TCD	Chad	1		3	Disbursements	2024	69142	67343
8	Program Support	41	Direct Administrative Costs	TCD	Chad	1		3	Disbursements	2024	4609922	4490012
7	Humanitarian Assistance	38	Disaster Readiness	TCD	Chad	1		3	Disbursements	2024	7790	7588
5	Economic Development	49	Economic Development - General	TCD	Chad	1		3	Disbursements	2024	14881	14494
3	Health	14	Pandemic Influenza and Other Emerging Threats (PIOET)	TCD	Chad	1		3	Disbursements	2024	5212	5076
2	Democracy, Human Rights, and Governance	7	Rule of Law and Human Rights	TCD	Chad	1		3	Disbursements	2024	48000	46751
3	Health	16	Maternal and Child Health	COG	Congo (Brazzaville)	1		3	Disbursements	2024	193	187
3	Health	19	Nutrition	COG	Congo (Brazzaville)	1		3	Disbursements	2024	4111701	4004750
7	Humanitarian Assistance	37	Protection, Assistance and Solutions	COG	Congo (Brazzaville)	1		3	Disbursements	2024	3963070	3859984
5	Economic Development	29	Agriculture	COG	Congo (Brazzaville)	1		3	Disbursements	2024	10000	9740
1	Peace and Security	6	Conflict Mitigation and Reconciliation	COG	Congo (Brazzaville)	1		3	Disbursements	2024	103429	100739
8	Program Support	41	Direct Administrative Costs	COG	Congo (Brazzaville)	1		3	Disbursements	2024	99709	97116
5	Economic Development	49	Economic Development - General	COG	Congo (Brazzaville)	1		3	Disbursements	2024	10000	9740
6	Environment	35	Natural Resources and Biodiversity	COG	Congo (Brazzaville)	1		3	Disbursements	2024	161155	156963
3	Health	14	Pandemic Influenza and Other Emerging Threats (PIOET)	COG	Congo (Brazzaville)	1		3	Disbursements	2024	350000	340896
4	Education and Social Services	48	Education and Social Services - General	CIV	Cote d'Ivoire	1		3	Disbursements	2024	2605125	2537362
3	Health	17	Family Planning and Reproductive Health	CIV	Cote d'Ivoire	1		3	Disbursements	2024	7973368	7765965
3	Health	47	Health - General	CIV	Cote d'Ivoire	1		3	Disbursements	2024	2060731	2007128
3	Health	11	HIV/AIDS	CIV	Cote d'Ivoire	1		3	Disbursements	2024	41146350	40076079
3	Health	16	Maternal and Child Health	CIV	Cote d'Ivoire	1		3	Disbursements	2024	5540500	5396382
3	Health	19	Nutrition	CIV	Cote d'Ivoire	1		3	Disbursements	2024	1875536	1826751
7	Humanitarian Assistance	37	Protection, Assistance and Solutions	CIV	Cote d'Ivoire	1		3	Disbursements	2024	64600	62920
4	Education and Social Services	24	Social Assistance	CIV	Cote d'Ivoire	1		3	Disbursements	2024	115260	112261
5	Economic Development	29	Agriculture	CIV	Cote d'Ivoire	1		3	Disbursements	2024	1227171	1195244
2	Democracy, Human Rights, and Governance	10	Civil Society	CIV	Cote d'Ivoire	1		3	Disbursements	2024	1784073	1737668
1	Peace and Security	6	Conflict Mitigation and Reconciliation	CIV	Cote d'Ivoire	1		3	Disbursements	2024	1358815	1323472
8	Program Support	41	Direct Administrative Costs	CIV	Cote d'Ivoire	1		3	Disbursements	2024	21496655	20937504
7	Humanitarian Assistance	38	Disaster Readiness	CIV	Cote d'Ivoire	1		3	Disbursements	2024	109109	106271
5	Economic Development	49	Economic Development - General	CIV	Cote d'Ivoire	1		3	Disbursements	2024	1016956	990506
6	Environment	44	Environment	CIV	Cote d'Ivoire	1		3	Disbursements	2024	5748344	5598821
2	Democracy, Human Rights, and Governance	8	Good Governance	CIV	Cote d'Ivoire	1		3	Disbursements	2024	500000	486994
4	Education and Social Services	21	Higher Education	CIV	Cote d'Ivoire	1		3	Disbursements	2024	32480075	31635225
5	Economic Development	28	Infrastructure	CIV	Cote d'Ivoire	1		3	Disbursements	2024	64350133	62676299
5	Economic Development	32	Labor Policies and Markets	CIV	Cote d'Ivoire	1		3	Disbursements	2024	312725	304590
3	Health	13	Malaria	CIV	Cote d'Ivoire	1		3	Disbursements	2024	23098097	22497283
8	Program Support	42	Monitoring and Evaluation	CIV	Cote d'Ivoire	1		3	Disbursements	2024	645275	628490
9	Multi-sector	52	Multi-sector - Unspecified	CIV	Cote d'Ivoire	1		3	Disbursements	2024	261074	254283
3	Health	15	Other Public Health Threats	CIV	Cote d'Ivoire	1		3	Disbursements	2024	7702	7501
3	Health	14	Pandemic Influenza and Other Emerging Threats (PIOET)	CIV	Cote d'Ivoire	1		3	Disbursements	2024	21375495	20819490
2	Democracy, Human Rights, and Governance	9	Political Competition and Consensus-Building	CIV	Cote d'Ivoire	1		3	Disbursements	2024	5028951	4898141
5	Economic Development	30	Private Sector Competitiveness	CIV	Cote d'Ivoire	1		3	Disbursements	2024	1762140	1716304
2	Democracy, Human Rights, and Governance	7	Rule of Law and Human Rights	CIV	Cote d'Ivoire	1		3	Disbursements	2024	2525000	2459321
1	Peace and Security	3	Stabilization Operations and Security Sector Reform	CIV	Cote d'Ivoire	1		3	Disbursements	2024	0	0
1	Peace and Security	5	Transnational Crime	CIV	Cote d'Ivoire	1		3	Disbursements	2024	206190	200827
3	Health	19	Nutrition	ECN	Eastern and Central Africa Region	2	2	3	Disbursements	2024	1201041	1169801
7	Humanitarian Assistance	37	Protection, Assistance and Solutions	ECN	Eastern and Central Africa Region	2	2	3	Disbursements	2024	59928519	58369699
8	Program Support	41	Direct Administrative Costs	ECN	Eastern and Central Africa Region	2	2	3	Disbursements	2024	5995	5839
1	Peace and Security	5	Transnational Crime	ECN	Eastern and Central Africa Region	2	2	3	Disbursements	2024	484785	472175
4	Education and Social Services	48	Education and Social Services - General	GNQ	Equatorial Guinea	1		3	Disbursements	2024	24000	23376
2	Democracy, Human Rights, and Governance	10	Civil Society	GNQ	Equatorial Guinea	1		3	Disbursements	2024	129177	125817
2	Democracy, Human Rights, and Governance	46	Democracy, Human Rights, and Governance - General	GNQ	Equatorial Guinea	1		3	Disbursements	2024	90000	87659
8	Program Support	41	Direct Administrative Costs	GNQ	Equatorial Guinea	1		3	Disbursements	2024	10000	9740
2	Democracy, Human Rights, and Governance	7	Rule of Law and Human Rights	GNQ	Equatorial Guinea	1		3	Disbursements	2024	0	0
2	Democracy, Human Rights, and Governance	46	Democracy, Human Rights, and Governance - General	GAB	Gabon	1		3	Disbursements	2024	25998	25322
6	Environment	35	Natural Resources and Biodiversity	GAB	Gabon	1		3	Disbursements	2024	60221	58655
3	Health	47	Health - General	GMB	Gambia	1		3	Disbursements	2024	267600	260639
3	Health	11	HIV/AIDS	GMB	Gambia	1		3	Disbursements	2024	13895	13533
3	Health	19	Nutrition	GMB	Gambia	1		3	Disbursements	2024	1551600	1511241
7	Humanitarian Assistance	37	Protection, Assistance and Solutions	GMB	Gambia	1		3	Disbursements	2024	250000	243497
4	Education and Social Services	24	Social Assistance	GMB	Gambia	1		3	Disbursements	2024	5890	5737
5	Economic Development	29	Agriculture	GMB	Gambia	1		3	Disbursements	2024	113118	110175
2	Democracy, Human Rights, and Governance	10	Civil Society	GMB	Gambia	1		3	Disbursements	2024	214711	209126
8	Program Support	41	Direct Administrative Costs	GMB	Gambia	1		3	Disbursements	2024	1112684	1083742
2	Democracy, Human Rights, and Governance	8	Good Governance	GMB	Gambia	1		3	Disbursements	2024	2085211	2030973
5	Economic Development	28	Infrastructure	GMB	Gambia	1		3	Disbursements	2024	1869052	1820436
3	Health	13	Malaria	GMB	Gambia	1		3	Disbursements	2024	620000	603873
8	Program Support	42	Monitoring and Evaluation	GMB	Gambia	1		3	Disbursements	2024	160327	156156
3	Health	14	Pandemic Influenza and Other Emerging Threats (PIOET)	GMB	Gambia	1		3	Disbursements	2024	46376	45170
4	Education and Social Services	22	Policies, Regulations, and Systems	GMB	Gambia	1		3	Disbursements	2024	326563	318067
2	Democracy, Human Rights, and Governance	9	Political Competition and Consensus-Building	GMB	Gambia	1		3	Disbursements	2024	58034	56525
2	Democracy, Human Rights, and Governance	7	Rule of Law and Human Rights	GMB	Gambia	1		3	Disbursements	2024	8946	8713
3	Health	18	Water Supply and Sanitation	GMB	Gambia	1		3	Disbursements	2024	9325	9082
4	Education and Social Services	20	Basic Education	GHA	Ghana	1		3	Disbursements	2024	12064796	11750975
3	Health	17	Family Planning and Reproductive Health	GHA	Ghana	1		3	Disbursements	2024	10167255	9902790
3	Health	47	Health - General	GHA	Ghana	1		3	Disbursements	2024	541705	527610
3	Health	11	HIV/AIDS	GHA	Ghana	1		3	Disbursements	2024	3919337	3817392
3	Health	16	Maternal and Child Health	GHA	Ghana	1		3	Disbursements	2024	11604631	11302782
3	Health	19	Nutrition	GHA	Ghana	1		3	Disbursements	2024	4661473	4540219
7	Humanitarian Assistance	37	Protection, Assistance and Solutions	GHA	Ghana	1		3	Disbursements	2024	145172	141396
5	Economic Development	29	Agriculture	GHA	Ghana	1		3	Disbursements	2024	46293820	45089649
2	Democracy, Human Rights, and Governance	10	Civil Society	GHA	Ghana	1		3	Disbursements	2024	5141630	5007887
6	Environment	36	Clean Productive Environment	GHA	Ghana	1		3	Disbursements	2024	72207	70329
1	Peace and Security	6	Conflict Mitigation and Reconciliation	GHA	Ghana	1		3	Disbursements	2024	849972	827862
1	Peace and Security	1	Counter-Terrorism	GHA	Ghana	1		3	Disbursements	2024	20075	19553
2	Democracy, Human Rights, and Governance	46	Democracy, Human Rights, and Governance - General	GHA	Ghana	1		3	Disbursements	2024	83950	81767
8	Program Support	41	Direct Administrative Costs	GHA	Ghana	1		3	Disbursements	2024	24227926	23597717
5	Economic Development	49	Economic Development - General	GHA	Ghana	1		3	Disbursements	2024	89180	86863
2	Democracy, Human Rights, and Governance	8	Good Governance	GHA	Ghana	1		3	Disbursements	2024	1774691	1728534
4	Education and Social Services	21	Higher Education	GHA	Ghana	1		3	Disbursements	2024	253223	246636
5	Economic Development	28	Infrastructure	GHA	Ghana	1		3	Disbursements	2024	466	454
5	Economic Development	32	Labor Policies and Markets	GHA	Ghana	1		3	Disbursements	2024	2157539	2101420
5	Economic Development	25	Macroeconomic Foundation for Growth	GHA	Ghana	1		3	Disbursements	2024	4850731	4724559
3	Health	13	Malaria	GHA	Ghana	1		3	Disbursements	2024	32666090	31816399
8	Program Support	42	Monitoring and Evaluation	GHA	Ghana	1		3	Disbursements	2024	904873	881336
6	Environment	35	Natural Resources and Biodiversity	GHA	Ghana	1		3	Disbursements	2024	97960	95412
3	Health	15	Other Public Health Threats	GHA	Ghana	1		3	Disbursements	2024	785702	765264
3	Health	14	Pandemic Influenza and Other Emerging Threats (PIOET)	GHA	Ghana	1		3	Disbursements	2024	15040908	14649674
4	Education and Social Services	22	Policies, Regulations, and Systems	GHA	Ghana	1		3	Disbursements	2024	376490	366698
2	Democracy, Human Rights, and Governance	9	Political Competition and Consensus-Building	GHA	Ghana	1		3	Disbursements	2024	239311	233086
5	Economic Development	30	Private Sector Competitiveness	GHA	Ghana	1		3	Disbursements	2024	3088425	3008091
2	Democracy, Human Rights, and Governance	7	Rule of Law and Human Rights	GHA	Ghana	1		3	Disbursements	2024	749666	730166
5	Economic Development	26	Trade and Investment	GHA	Ghana	1		3	Disbursements	2024	1505532	1466370
1	Peace and Security	5	Transnational Crime	GHA	Ghana	1		3	Disbursements	2024	104079	101372
3	Health	12	Tuberculosis	GHA	Ghana	1		3	Disbursements	2024	16	16
3	Health	18	Water Supply and Sanitation	GHA	Ghana	1		3	Disbursements	2024	14539619	14161424
4	Education and Social Services	20	Basic Education	GIN	Guinea	1		3	Disbursements	2024	177836	173211
3	Health	17	Family Planning and Reproductive Health	GIN	Guinea	1		3	Disbursements	2024	3695568	3599444
3	Health	47	Health - General	GIN	Guinea	1		3	Disbursements	2024	321473	313110
3	Health	11	HIV/AIDS	GIN	Guinea	1		3	Disbursements	2024	313870	305708
3	Health	16	Maternal and Child Health	GIN	Guinea	1		3	Disbursements	2024	5649543	5502590
5	Economic Development	29	Agriculture	GIN	Guinea	1		3	Disbursements	2024	102379	99716
2	Democracy, Human Rights, and Governance	10	Civil Society	GIN	Guinea	1		3	Disbursements	2024	101208	98575
1	Peace and Security	6	Conflict Mitigation and Reconciliation	GIN	Guinea	1		3	Disbursements	2024	1615693	1573667
2	Democracy, Human Rights, and Governance	46	Democracy, Human Rights, and Governance - General	GIN	Guinea	1		3	Disbursements	2024	159000	154864
8	Program Support	41	Direct Administrative Costs	GIN	Guinea	1		3	Disbursements	2024	12897667	12562174
6	Environment	50	Environment - General	GIN	Guinea	1		3	Disbursements	2024	169414	165008
2	Democracy, Human Rights, and Governance	8	Good Governance	GIN	Guinea	1		3	Disbursements	2024	972510	947213
3	Health	13	Malaria	GIN	Guinea	1		3	Disbursements	2024	19858774	19342223
5	Economic Development	33	Manufacturing	GIN	Guinea	1		3	Disbursements	2024	5035	4904
8	Program Support	42	Monitoring and Evaluation	GIN	Guinea	1		3	Disbursements	2024	28440	27700
9	Multi-sector	52	Multi-sector - Unspecified	GIN	Guinea	1		3	Disbursements	2024	85243	83025
3	Health	15	Other Public Health Threats	GIN	Guinea	1		3	Disbursements	2024	2864	2789
3	Health	14	Pandemic Influenza and Other Emerging Threats (PIOET)	GIN	Guinea	1		3	Disbursements	2024	6314291	6150051
4	Education and Social Services	22	Policies, Regulations, and Systems	GIN	Guinea	1		3	Disbursements	2024	271064	264013
2	Democracy, Human Rights, and Governance	9	Political Competition and Consensus-Building	GIN	Guinea	1		3	Disbursements	2024	3857654	3757309
2	Democracy, Human Rights, and Governance	7	Rule of Law and Human Rights	GIN	Guinea	1		3	Disbursements	2024	296348	288639
3	Health	19	Nutrition	GNB	Guinea-Bissau	1		3	Disbursements	2024	3236722	3152530
5	Economic Development	29	Agriculture	GNB	Guinea-Bissau	1		3	Disbursements	2024	8250	8035
8	Program Support	41	Direct Administrative Costs	GNB	Guinea-Bissau	1		3	Disbursements	2024	3125	3044
5	Economic Development	49	Economic Development - General	GNB	Guinea-Bissau	1		3	Disbursements	2024	23250	22645
3	Health	14	Pandemic Influenza and Other Emerging Threats (PIOET)	GNB	Guinea-Bissau	1		3	Disbursements	2024	200000	194798
2	Democracy, Human Rights, and Governance	7	Rule of Law and Human Rights	GNB	Guinea-Bissau	1		3	Disbursements	2024	15000	14610
4	Education and Social Services	20	Basic Education	LBR	Liberia	1		3	Disbursements	2024	17459689	17005539
4	Education and Social Services	48	Education and Social Services - General	LBR	Liberia	1		3	Disbursements	2024	17089	16644
3	Health	17	Family Planning and Reproductive Health	LBR	Liberia	1		3	Disbursements	2024	4236589	4126392
3	Health	47	Health - General	LBR	Liberia	1		3	Disbursements	2024	373493	363776
3	Health	11	HIV/AIDS	LBR	Liberia	1		3	Disbursements	2024	6139995	5980287
3	Health	16	Maternal and Child Health	LBR	Liberia	1		3	Disbursements	2024	12060642	11746928
3	Health	19	Nutrition	LBR	Liberia	1		3	Disbursements	2024	2923731	2847681
7	Humanitarian Assistance	37	Protection, Assistance and Solutions	LBR	Liberia	1		3	Disbursements	2024	-4677	-4556
5	Economic Development	29	Agriculture	LBR	Liberia	1		3	Disbursements	2024	14297167	13925282
2	Democracy, Human Rights, and Governance	10	Civil Society	LBR	Liberia	1		3	Disbursements	2024	4646737	4525868
6	Environment	36	Clean Productive Environment	LBR	Liberia	1		3	Disbursements	2024	93335	90907
1	Peace and Security	6	Conflict Mitigation and Reconciliation	LBR	Liberia	1		3	Disbursements	2024	1081740	1053603
2	Democracy, Human Rights, and Governance	46	Democracy, Human Rights, and Governance - General	LBR	Liberia	1		3	Disbursements	2024	356194	346929
8	Program Support	41	Direct Administrative Costs	LBR	Liberia	1		3	Disbursements	2024	31471719	30653101
5	Economic Development	49	Economic Development - General	LBR	Liberia	1		3	Disbursements	2024	16000	15584
2	Democracy, Human Rights, and Governance	8	Good Governance	LBR	Liberia	1		3	Disbursements	2024	6859364	6680939
4	Education and Social Services	21	Higher Education	LBR	Liberia	1		3	Disbursements	2024	1596509	1554983
5	Economic Development	28	Infrastructure	LBR	Liberia	1		3	Disbursements	2024	1204384	1173056
5	Economic Development	25	Macroeconomic Foundation for Growth	LBR	Liberia	1		3	Disbursements	2024	7249215	7060650
3	Health	13	Malaria	LBR	Liberia	1		3	Disbursements	2024	12985415	12647643
8	Program Support	42	Monitoring and Evaluation	LBR	Liberia	1		3	Disbursements	2024	257860	251153
9	Multi-sector	52	Multi-sector - Unspecified	LBR	Liberia	1		3	Disbursements	2024	205744	200393
3	Health	14	Pandemic Influenza and Other Emerging Threats (PIOET)	LBR	Liberia	1		3	Disbursements	2024	13452220	13102315
4	Education and Social Services	22	Policies, Regulations, and Systems	LBR	Liberia	1		3	Disbursements	2024	967490	942326
2	Democracy, Human Rights, and Governance	9	Political Competition and Consensus-Building	LBR	Liberia	1		3	Disbursements	2024	3957315	3854380
5	Economic Development	30	Private Sector Competitiveness	LBR	Liberia	1		3	Disbursements	2024	325000	316547
2	Democracy, Human Rights, and Governance	7	Rule of Law and Human Rights	LBR	Liberia	1		3	Disbursements	2024	161605	157401
5	Economic Development	26	Trade and Investment	LBR	Liberia	1		3	Disbursements	2024	0	0
3	Health	18	Water Supply and Sanitation	LBR	Liberia	1		3	Disbursements	2024	17371343	16919493
4	Education and Social Services	20	Basic Education	MLI	Mali	1		3	Disbursements	2024	7942358	7735758
3	Health	17	Family Planning and Reproductive Health	MLI	Mali	1		3	Disbursements	2024	10258378	9991543
3	Health	47	Health - General	MLI	Mali	1		3	Disbursements	2024	52657	51287
3	Health	11	HIV/AIDS	MLI	Mali	1		3	Disbursements	2024	7225417	7037476
3	Health	16	Maternal and Child Health	MLI	Mali	1		3	Disbursements	2024	20096546	19573810
3	Health	19	Nutrition	MLI	Mali	1		3	Disbursements	2024	21388449	20832109
7	Humanitarian Assistance	37	Protection, Assistance and Solutions	MLI	Mali	1		3	Disbursements	2024	75605346	73638748
5	Economic Development	29	Agriculture	MLI	Mali	1		3	Disbursements	2024	34813140	33907607
2	Democracy, Human Rights, and Governance	10	Civil Society	MLI	Mali	1		3	Disbursements	2024	2327307	2266771
6	Environment	36	Clean Productive Environment	MLI	Mali	1		3	Disbursements	2024	34315	33422
1	Peace and Security	6	Conflict Mitigation and Reconciliation	MLI	Mali	1		3	Disbursements	2024	2990650	2912861
1	Peace and Security	1	Counter-Terrorism	MLI	Mali	1		3	Disbursements	2024	43503	42371
2	Democracy, Human Rights, and Governance	46	Democracy, Human Rights, and Governance - General	MLI	Mali	1		3	Disbursements	2024	219000	213303
8	Program Support	41	Direct Administrative Costs	MLI	Mali	1		3	Disbursements	2024	19825185	19309501
7	Humanitarian Assistance	38	Disaster Readiness	MLI	Mali	1		3	Disbursements	2024	14817	14431
5	Economic Development	49	Economic Development - General	MLI	Mali	1		3	Disbursements	2024	68300	66523
6	Environment	44	Environment	MLI	Mali	1		3	Disbursements	2024	10000	9740
6	Environment	50	Environment - General	MLI	Mali	1		3	Disbursements	2024	10000	9740
2	Democracy, Human Rights, and Governance	8	Good Governance	MLI	Mali	1		3	Disbursements	2024	2001783	1949714
4	Education and Social Services	21	Higher Education	MLI	Mali	1		3	Disbursements	2024	55306	53868
5	Economic Development	28	Infrastructure	MLI	Mali	1		3	Disbursements	2024	10000	9740
3	Health	13	Malaria	MLI	Mali	1		3	Disbursements	2024	28986278	28232306
8	Program Support	42	Monitoring and Evaluation	MLI	Mali	1		3	Disbursements	2024	3402623	3314116
9	Multi-sector	52	Multi-sector - Unspecified	MLI	Mali	1		3	Disbursements	2024	55980	54524
3	Health	15	Other Public Health Threats	MLI	Mali	1		3	Disbursements	2024	6300	6138
3	Health	14	Pandemic Influenza and Other Emerging Threats (PIOET)	MLI	Mali	1		3	Disbursements	2024	5763536	5613616
2	Democracy, Human Rights, and Governance	9	Political Competition and Consensus-Building	MLI	Mali	1		3	Disbursements	2024	2266258	2207308
5	Economic Development	30	Private Sector Competitiveness	MLI	Mali	1		3	Disbursements	2024	580030	564943
2	Democracy, Human Rights, and Governance	7	Rule of Law and Human Rights	MLI	Mali	1		3	Disbursements	2024	2023066	1970443
3	Health	18	Water Supply and Sanitation	MLI	Mali	1		3	Disbursements	2024	5977674	5822194
4	Education and Social Services	48	Education and Social Services - General	MRT	Mauritania	1		3	Disbursements	2024	4500	4383
3	Health	11	HIV/AIDS	MRT	Mauritania	1		3	Disbursements	2024	154320	150306
3	Health	19	Nutrition	MRT	Mauritania	1		3	Disbursements	2024	3047681	2968407
7	Humanitarian Assistance	37	Protection, Assistance and Solutions	MRT	Mauritania	1		3	Disbursements	2024	4509037	4391750
4	Education and Social Services	24	Social Assistance	MRT	Mauritania	1		3	Disbursements	2024	4500	4383
5	Economic Development	29	Agriculture	MRT	Mauritania	1		3	Disbursements	2024	2344359	2283377
2	Democracy, Human Rights, and Governance	10	Civil Society	MRT	Mauritania	1		3	Disbursements	2024	450000	438295
1	Peace and Security	6	Conflict Mitigation and Reconciliation	MRT	Mauritania	1		3	Disbursements	2024	214672	209088
1	Peace and Security	1	Counter-Terrorism	MRT	Mauritania	1		3	Disbursements	2024	3734313	3637177
2	Democracy, Human Rights, and Governance	46	Democracy, Human Rights, and Governance - General	MRT	Mauritania	1		3	Disbursements	2024	50000	48699
8	Program Support	41	Direct Administrative Costs	MRT	Mauritania	1		3	Disbursements	2024	2655499	2586429
7	Humanitarian Assistance	38	Disaster Readiness	MRT	Mauritania	1		3	Disbursements	2024	1004281	978160
5	Economic Development	49	Economic Development - General	MRT	Mauritania	1		3	Disbursements	2024	5099	4966
5	Economic Development	31	Economic Opportunity	MRT	Mauritania	1		3	Disbursements	2024	4500	4383
2	Democracy, Human Rights, and Governance	8	Good Governance	MRT	Mauritania	1		3	Disbursements	2024	529744	515964
5	Economic Development	28	Infrastructure	MRT	Mauritania	1		3	Disbursements	2024	265310	258408
7	Humanitarian Assistance	39	Migration Management	MRT	Mauritania	1		3	Disbursements	2024	12250	11931
9	Multi-sector	52	Multi-sector - Unspecified	MRT	Mauritania	1		3	Disbursements	2024	221357	215598
2	Democracy, Human Rights, and Governance	9	Political Competition and Consensus-Building	MRT	Mauritania	1		3	Disbursements	2024	1301424	1267573
4	Education and Social Services	20	Basic Education	NER	Niger	1		3	Disbursements	2024	3557313	3464782
3	Health	17	Family Planning and Reproductive Health	NER	Niger	1		3	Disbursements	2024	8314240	8097973
3	Health	47	Health - General	NER	Niger	1		3	Disbursements	2024	122570	119382
3	Health	11	HIV/AIDS	NER	Niger	1		3	Disbursements	2024	55286	53848
3	Health	16	Maternal and Child Health	NER	Niger	1		3	Disbursements	2024	10810402	10529206
3	Health	19	Nutrition	NER	Niger	1		3	Disbursements	2024	15773440	15363152
7	Humanitarian Assistance	37	Protection, Assistance and Solutions	NER	Niger	1		3	Disbursements	2024	80023643	77942116
5	Economic Development	29	Agriculture	NER	Niger	1		3	Disbursements	2024	67271552	65521734
2	Democracy, Human Rights, and Governance	10	Civil Society	NER	Niger	1		3	Disbursements	2024	686630	668771
1	Peace and Security	6	Conflict Mitigation and Reconciliation	NER	Niger	1		3	Disbursements	2024	5099699	4967050
8	Program Support	41	Direct Administrative Costs	NER	Niger	1		3	Disbursements	2024	28356062	27618494
7	Humanitarian Assistance	38	Disaster Readiness	NER	Niger	1		3	Disbursements	2024	24036443	23411221
5	Economic Development	49	Economic Development - General	NER	Niger	1		3	Disbursements	2024	45000	43830
6	Environment	44	Environment	NER	Niger	1		3	Disbursements	2024	334325	325629
2	Democracy, Human Rights, and Governance	8	Good Governance	NER	Niger	1		3	Disbursements	2024	1410582	1373892
5	Economic Development	28	Infrastructure	NER	Niger	1		3	Disbursements	2024	908286	884661
5	Economic Development	25	Macroeconomic Foundation for Growth	NER	Niger	1		3	Disbursements	2024	900314	876896
3	Health	13	Malaria	NER	Niger	1		3	Disbursements	2024	29058755	28302898
8	Program Support	42	Monitoring and Evaluation	NER	Niger	1		3	Disbursements	2024	1449010	1411324
9	Multi-sector	52	Multi-sector - Unspecified	NER	Niger	1		3	Disbursements	2024	255695	249044
3	Health	15	Other Public Health Threats	NER	Niger	1		3	Disbursements	2024	758188	738465
3	Health	14	Pandemic Influenza and Other Emerging Threats (PIOET)	NER	Niger	1		3	Disbursements	2024	2095445	2040944
2	Democracy, Human Rights, and Governance	9	Political Competition and Consensus-Building	NER	Niger	1		3	Disbursements	2024	88137	85845
5	Economic Development	30	Private Sector Competitiveness	NER	Niger	1		3	Disbursements	2024	26287	25603
2	Democracy, Human Rights, and Governance	7	Rule of Law and Human Rights	NER	Niger	1		3	Disbursements	2024	4318191	4205867
1	Peace and Security	3	Stabilization Operations and Security Sector Reform	NER	Niger	1		3	Disbursements	2024	10253101	9986404
1	Peace and Security	5	Transnational Crime	NER	Niger	1		3	Disbursements	2024	281848	274517
3	Health	18	Water Supply and Sanitation	NER	Niger	1		3	Disbursements	2024	36154755	35214322
4	Education and Social Services	20	Basic Education	NGA	Nigeria	1		3	Disbursements	2024	14773185	14388912
4	Education and Social Services	48	Education and Social Services - General	NGA	Nigeria	1		3	Disbursements	2024	17200	16753
3	Health	17	Family Planning and Reproductive Health	NGA	Nigeria	1		3	Disbursements	2024	35489626	34566497
3	Health	47	Health - General	NGA	Nigeria	1		3	Disbursements	2024	3280131	3194812
3	Health	11	HIV/AIDS	NGA	Nigeria	1		3	Disbursements	2024	220438538	214704639
3	Health	16	Maternal and Child Health	NGA	Nigeria	1		3	Disbursements	2024	55049606	53617687
3	Health	19	Nutrition	NGA	Nigeria	1		3	Disbursements	2024	32432683	31589064
7	Humanitarian Assistance	37	Protection, Assistance and Solutions	NGA	Nigeria	1		3	Disbursements	2024	220580377	214842787
4	Education and Social Services	23	Social Services	NGA	Nigeria	1		3	Disbursements	2024	61489	59890
5	Economic Development	29	Agriculture	NGA	Nigeria	1		3	Disbursements	2024	21615368	21053125
2	Democracy, Human Rights, and Governance	10	Civil Society	NGA	Nigeria	1		3	Disbursements	2024	1803827	1756908
1	Peace and Security	6	Conflict Mitigation and Reconciliation	NGA	Nigeria	1		3	Disbursements	2024	223519	217706
1	Peace and Security	1	Counter-Terrorism	NGA	Nigeria	1		3	Disbursements	2024	420067	409140
8	Program Support	41	Direct Administrative Costs	NGA	Nigeria	1		3	Disbursements	2024	40772388	39711866
7	Humanitarian Assistance	38	Disaster Readiness	NGA	Nigeria	1		3	Disbursements	2024	959927	934958
5	Economic Development	49	Economic Development - General	NGA	Nigeria	1		3	Disbursements	2024	282628	275274
5	Economic Development	31	Economic Opportunity	NGA	Nigeria	1		3	Disbursements	2024	178102	173469
6	Environment	50	Environment - General	NGA	Nigeria	1		3	Disbursements	2024	134000	130514
2	Democracy, Human Rights, and Governance	8	Good Governance	NGA	Nigeria	1		3	Disbursements	2024	2417631	2354746
4	Education and Social Services	21	Higher Education	NGA	Nigeria	1		3	Disbursements	2024	317023	308779
5	Economic Development	28	Infrastructure	NGA	Nigeria	1		3	Disbursements	2024	2174749	2118181
5	Economic Development	25	Macroeconomic Foundation for Growth	NGA	Nigeria	1		3	Disbursements	2024	-119744	-116629
3	Health	13	Malaria	NGA	Nigeria	1		3	Disbursements	2024	72664377	70774281
5	Economic Development	34	Mining and Natural Resources	NGA	Nigeria	1		3	Disbursements	2024	222699	216906
8	Program Support	42	Monitoring and Evaluation	NGA	Nigeria	1		3	Disbursements	2024	4497706	4380717
9	Multi-sector	52	Multi-sector - Unspecified	NGA	Nigeria	1		3	Disbursements	2024	624962	608706
3	Health	14	Pandemic Influenza and Other Emerging Threats (PIOET)	NGA	Nigeria	1		3	Disbursements	2024	15176637	14781881
2	Democracy, Human Rights, and Governance	9	Political Competition and Consensus-Building	NGA	Nigeria	1		3	Disbursements	2024	2273160	2214030
5	Economic Development	30	Private Sector Competitiveness	NGA	Nigeria	1		3	Disbursements	2024	1470685	1432430
2	Democracy, Human Rights, and Governance	7	Rule of Law and Human Rights	NGA	Nigeria	1		3	Disbursements	2024	2432672	2369393
1	Peace and Security	3	Stabilization Operations and Security Sector Reform	NGA	Nigeria	1		3	Disbursements	2024	587452	572171
1	Peace and Security	5	Transnational Crime	NGA	Nigeria	1		3	Disbursements	2024	186611	181757
3	Health	12	Tuberculosis	NGA	Nigeria	1		3	Disbursements	2024	15027554	14636663
3	Health	18	Water Supply and Sanitation	NGA	Nigeria	1		3	Disbursements	2024	14196812	13827535
5	Economic Development	49	Economic Development - General	STP	Sao Tome and Principe	1		3	Disbursements	2024	10000	9740
2	Democracy, Human Rights, and Governance	7	Rule of Law and Human Rights	STP	Sao Tome and Principe	1		3	Disbursements	2024	99848	97251
4	Education and Social Services	20	Basic Education	SEN	Senegal	1		3	Disbursements	2024	15044819	14653484
3	Health	17	Family Planning and Reproductive Health	SEN	Senegal	1		3	Disbursements	2024	8840721	8610755
3	Health	47	Health - General	SEN	Senegal	1		3	Disbursements	2024	334514	325812
3	Health	11	HIV/AIDS	SEN	Senegal	1		3	Disbursements	2024	6321752	6157313
3	Health	16	Maternal and Child Health	SEN	Senegal	1		3	Disbursements	2024	11103928	10815096
3	Health	19	Nutrition	SEN	Senegal	1		3	Disbursements	2024	4279757	4168439
7	Humanitarian Assistance	37	Protection, Assistance and Solutions	SEN	Senegal	1		3	Disbursements	2024	321927	313555
5	Economic Development	29	Agriculture	SEN	Senegal	1		3	Disbursements	2024	27012528	26309896
2	Democracy, Human Rights, and Governance	10	Civil Society	SEN	Senegal	1		3	Disbursements	2024	3590169	3496785
1	Peace and Security	6	Conflict Mitigation and Reconciliation	SEN	Senegal	1		3	Disbursements	2024	3697100	3600935
8	Program Support	41	Direct Administrative Costs	SEN	Senegal	1		3	Disbursements	2024	45243519	44066669
7	Humanitarian Assistance	38	Disaster Readiness	SEN	Senegal	1		3	Disbursements	2024	49644	48353
5	Economic Development	49	Economic Development - General	SEN	Senegal	1		3	Disbursements	2024	114828	111842
6	Environment	44	Environment	SEN	Senegal	1		3	Disbursements	2024	121862	118691
6	Environment	50	Environment - General	SEN	Senegal	1		3	Disbursements	2024	587994	572699
2	Democracy, Human Rights, and Governance	8	Good Governance	SEN	Senegal	1		3	Disbursements	2024	4374422	4260637
4	Education and Social Services	21	Higher Education	SEN	Senegal	1		3	Disbursements	2024	2086337	2032070
5	Economic Development	28	Infrastructure	SEN	Senegal	1		3	Disbursements	2024	137354678	133781903
5	Economic Development	25	Macroeconomic Foundation for Growth	SEN	Senegal	1		3	Disbursements	2024	1	1
3	Health	13	Malaria	SEN	Senegal	1		3	Disbursements	2024	30912380	30108311
8	Program Support	42	Monitoring and Evaluation	SEN	Senegal	1		3	Disbursements	2024	2283811	2224405
9	Multi-sector	52	Multi-sector - Unspecified	SEN	Senegal	1		3	Disbursements	2024	225537	219670
3	Health	15	Other Public Health Threats	SEN	Senegal	1		3	Disbursements	2024	6005	5850
3	Health	14	Pandemic Influenza and Other Emerging Threats (PIOET)	SEN	Senegal	1		3	Disbursements	2024	9598032	9348379
4	Education and Social Services	22	Policies, Regulations, and Systems	SEN	Senegal	1		3	Disbursements	2024	267579	260616
2	Democracy, Human Rights, and Governance	9	Political Competition and Consensus-Building	SEN	Senegal	1		3	Disbursements	2024	3099957	3019324
2	Democracy, Human Rights, and Governance	7	Rule of Law and Human Rights	SEN	Senegal	1		3	Disbursements	2024	1634196	1591686
1	Peace and Security	3	Stabilization Operations and Security Sector Reform	SEN	Senegal	1		3	Disbursements	2024	7200	7008
1	Peace and Security	5	Transnational Crime	SEN	Senegal	1		3	Disbursements	2024	1320689	1286335
3	Health	18	Water Supply and Sanitation	SEN	Senegal	1		3	Disbursements	2024	5227161	5091193
4	Education and Social Services	20	Basic Education	SLE	Sierra Leone	1		3	Disbursements	2024	317523	309263
3	Health	17	Family Planning and Reproductive Health	SLE	Sierra Leone	1		3	Disbursements	2024	3422437	3333416
3	Health	47	Health - General	SLE	Sierra Leone	1		3	Disbursements	2024	358896	349560
3	Health	11	HIV/AIDS	SLE	Sierra Leone	1		3	Disbursements	2024	2428267	2365105
3	Health	16	Maternal and Child Health	SLE	Sierra Leone	1		3	Disbursements	2024	3350293	3263146
3	Health	19	Nutrition	SLE	Sierra Leone	1		3	Disbursements	2024	4720757	4597963
5	Economic Development	29	Agriculture	SLE	Sierra Leone	1		3	Disbursements	2024	249726	243230
2	Democracy, Human Rights, and Governance	10	Civil Society	SLE	Sierra Leone	1		3	Disbursements	2024	1000000	973988
1	Peace and Security	6	Conflict Mitigation and Reconciliation	SLE	Sierra Leone	1		3	Disbursements	2024	1126156	1096863
8	Program Support	41	Direct Administrative Costs	SLE	Sierra Leone	1		3	Disbursements	2024	4649306	4528370
5	Economic Development	49	Economic Development - General	SLE	Sierra Leone	1		3	Disbursements	2024	37878	36894
2	Democracy, Human Rights, and Governance	8	Good Governance	SLE	Sierra Leone	1		3	Disbursements	2024	528205	514467
5	Economic Development	28	Infrastructure	SLE	Sierra Leone	1		3	Disbursements	2024	1013504	987143
3	Health	13	Malaria	SLE	Sierra Leone	1		3	Disbursements	2024	15322797	14924230
8	Program Support	42	Monitoring and Evaluation	SLE	Sierra Leone	1		3	Disbursements	2024	11477	11178
3	Health	14	Pandemic Influenza and Other Emerging Threats (PIOET)	SLE	Sierra Leone	1		3	Disbursements	2024	6863464	6684931
4	Education and Social Services	22	Policies, Regulations, and Systems	SLE	Sierra Leone	1		3	Disbursements	2024	468089	455914
2	Democracy, Human Rights, and Governance	9	Political Competition and Consensus-Building	SLE	Sierra Leone	1		3	Disbursements	2024	431244	420025
5	Economic Development	30	Private Sector Competitiveness	SLE	Sierra Leone	1		3	Disbursements	2024	750000	730492
2	Democracy, Human Rights, and Governance	7	Rule of Law and Human Rights	SLE	Sierra Leone	1		3	Disbursements	2024	94824	92357
3	Health	18	Water Supply and Sanitation	SLE	Sierra Leone	1		3	Disbursements	2024	180032	175349
4	Education and Social Services	20	Basic Education	SSN	Sub-Saharan Africa Region	2	2	3	Disbursements	2024	1017704	991232
4	Education and Social Services	48	Education and Social Services - General	SSN	Sub-Saharan Africa Region	2	2	3	Disbursements	2024	1000	974
3	Health	17	Family Planning and Reproductive Health	SSN	Sub-Saharan Africa Region	2	2	3	Disbursements	2024	2184930	2128095
3	Health	47	Health - General	SSN	Sub-Saharan Africa Region	2	2	3	Disbursements	2024	1324108	1289667
3	Health	11	HIV/AIDS	SSN	Sub-Saharan Africa Region	2	2	3	Disbursements	2024	33000	32142
3	Health	16	Maternal and Child Health	SSN	Sub-Saharan Africa Region	2	2	3	Disbursements	2024	11669456	11365922
3	Health	19	Nutrition	SSN	Sub-Saharan Africa Region	2	2	3	Disbursements	2024	14989516	14599621
7	Humanitarian Assistance	37	Protection, Assistance and Solutions	SSN	Sub-Saharan Africa Region	2	2	3	Disbursements	2024	93336310	90908510
5	Economic Development	29	Agriculture	SSN	Sub-Saharan Africa Region	2	2	3	Disbursements	2024	7066464	6882656
2	Democracy, Human Rights, and Governance	10	Civil Society	SSN	Sub-Saharan Africa Region	2	2	3	Disbursements	2024	1483949	1445348
6	Environment	36	Clean Productive Environment	SSN	Sub-Saharan Africa Region	2	2	3	Disbursements	2024	11717	11413
1	Peace and Security	2	Combating Weapons of Mass Destruction (WMD)	SSN	Sub-Saharan Africa Region	2	2	3	Disbursements	2024	136327	132781
1	Peace and Security	6	Conflict Mitigation and Reconciliation	SSN	Sub-Saharan Africa Region	2	2	3	Disbursements	2024	3833563	3733849
1	Peace and Security	4	Counter-Narcotics	SSN	Sub-Saharan Africa Region	2	2	3	Disbursements	2024	500000	486994
1	Peace and Security	1	Counter-Terrorism	SSN	Sub-Saharan Africa Region	2	2	3	Disbursements	2024	2887838	2812719
2	Democracy, Human Rights, and Governance	46	Democracy, Human Rights, and Governance - General	SSN	Sub-Saharan Africa Region	2	2	3	Disbursements	2024	512426	499098
8	Program Support	41	Direct Administrative Costs	SSN	Sub-Saharan Africa Region	2	2	3	Disbursements	2024	78558974	76515558
7	Humanitarian Assistance	38	Disaster Readiness	SSN	Sub-Saharan Africa Region	2	2	3	Disbursements	2024	960590	935605
5	Economic Development	49	Economic Development - General	SSN	Sub-Saharan Africa Region	2	2	3	Disbursements	2024	555517	541067
6	Environment	44	Environment	SSN	Sub-Saharan Africa Region	2	2	3	Disbursements	2024	254	247
6	Environment	50	Environment - General	SSN	Sub-Saharan Africa Region	2	2	3	Disbursements	2024	5962965	5807860
2	Democracy, Human Rights, and Governance	8	Good Governance	SSN	Sub-Saharan Africa Region	2	2	3	Disbursements	2024	2185825	2128967
4	Education and Social Services	21	Higher Education	SSN	Sub-Saharan Africa Region	2	2	3	Disbursements	2024	6991963	6810092
5	Economic Development	28	Infrastructure	SSN	Sub-Saharan Africa Region	2	2	3	Disbursements	2024	23968432	23344984
5	Economic Development	32	Labor Policies and Markets	SSN	Sub-Saharan Africa Region	2	2	3	Disbursements	2024	886959	863889
5	Economic Development	25	Macroeconomic Foundation for Growth	SSN	Sub-Saharan Africa Region	2	2	3	Disbursements	2024	101384361	98747212
3	Health	13	Malaria	SSN	Sub-Saharan Africa Region	2	2	3	Disbursements	2024	6158919	5998718
7	Humanitarian Assistance	39	Migration Management	SSN	Sub-Saharan Africa Region	2	2	3	Disbursements	2024	1775000	1728830
8	Program Support	42	Monitoring and Evaluation	SSN	Sub-Saharan Africa Region	2	2	3	Disbursements	2024	346801	337780
9	Multi-sector	52	Multi-sector - Unspecified	SSN	Sub-Saharan Africa Region	2	2	3	Disbursements	2024	187447	182572
3	Health	15	Other Public Health Threats	SSN	Sub-Saharan Africa Region	2	2	3	Disbursements	2024	9651	9400
3	Health	14	Pandemic Influenza and Other Emerging Threats (PIOET)	SSN	Sub-Saharan Africa Region	2	2	3	Disbursements	2024	951863	927104
1	Peace and Security	45	Peace and Security - General	SSN	Sub-Saharan Africa Region	2	2	3	Disbursements	2024	234617	228514
4	Education and Social Services	22	Policies, Regulations, and Systems	SSN	Sub-Saharan Africa Region	2	2	3	Disbursements	2024	2152895	2096896
2	Democracy, Human Rights, and Governance	9	Political Competition and Consensus-Building	SSN	Sub-Saharan Africa Region	2	2	3	Disbursements	2024	36959	35998
5	Economic Development	30	Private Sector Competitiveness	SSN	Sub-Saharan Africa Region	2	2	3	Disbursements	2024	5175250	5040635
2	Democracy, Human Rights, and Governance	7	Rule of Law and Human Rights	SSN	Sub-Saharan Africa Region	2	2	3	Disbursements	2024	200600	195382
1	Peace and Security	3	Stabilization Operations and Security Sector Reform	SSN	Sub-Saharan Africa Region	2	2	3	Disbursements	2024	18324884	17848228
5	Economic Development	26	Trade and Investment	SSN	Sub-Saharan Africa Region	2	2	3	Disbursements	2024	16997420	16555295
1	Peace and Security	5	Transnational Crime	SSN	Sub-Saharan Africa Region	2	2	3	Disbursements	2024	5886073	5732968
3	Health	12	Tuberculosis	SSN	Sub-Saharan Africa Region	2	2	3	Disbursements	2024	1606281	1564500
3	Health	18	Water Supply and Sanitation	SSN	Sub-Saharan Africa Region	2	2	3	Disbursements	2024	2749873	2678349
4	Education and Social Services	48	Education and Social Services - General	TGO	Togo	1		3	Disbursements	2024	250000	243498
3	Health	47	Health - General	TGO	Togo	1		3	Disbursements	2024	350767	341642
3	Health	11	HIV/AIDS	TGO	Togo	1		3	Disbursements	2024	6231495	6069403
3	Health	19	Nutrition	TGO	Togo	1		3	Disbursements	2024	2226748	2168827
7	Humanitarian Assistance	37	Protection, Assistance and Solutions	TGO	Togo	1		3	Disbursements	2024	1477035	1438614
5	Economic Development	29	Agriculture	TGO	Togo	1		3	Disbursements	2024	1521603	1482022
1	Peace and Security	6	Conflict Mitigation and Reconciliation	TGO	Togo	1		3	Disbursements	2024	110744	107862
1	Peace and Security	1	Counter-Terrorism	TGO	Togo	1		3	Disbursements	2024	500000	486994
8	Program Support	41	Direct Administrative Costs	TGO	Togo	1		3	Disbursements	2024	4393162	4278884
5	Economic Development	49	Economic Development - General	TGO	Togo	1		3	Disbursements	2024	105996	103239
2	Democracy, Human Rights, and Governance	8	Good Governance	TGO	Togo	1		3	Disbursements	2024	303996	296088
5	Economic Development	28	Infrastructure	TGO	Togo	1		3	Disbursements	2024	699867	681662
3	Health	13	Malaria	TGO	Togo	1		3	Disbursements	2024	3505504	3414321
8	Program Support	42	Monitoring and Evaluation	TGO	Togo	1		3	Disbursements	2024	6041	5884
9	Multi-sector	52	Multi-sector - Unspecified	TGO	Togo	1		3	Disbursements	2024	5248601	5112078
3	Health	14	Pandemic Influenza and Other Emerging Threats (PIOET)	TGO	Togo	1		3	Disbursements	2024	695379	677292
4	Education and Social Services	22	Policies, Regulations, and Systems	TGO	Togo	1		3	Disbursements	2024	233846	227763
2	Democracy, Human Rights, and Governance	7	Rule of Law and Human Rights	TGO	Togo	1		3	Disbursements	2024	468998	456799
3	Health	18	Water Supply and Sanitation	TGO	Togo	1		3	Disbursements	2024	4132	4025
3	Health	17	Family Planning and Reproductive Health	WAN	West Africa Region	2	2	3	Disbursements	2024	9107655	8870750
3	Health	11	HIV/AIDS	WAN	West Africa Region	2	2	3	Disbursements	2024	486500	473843
3	Health	16	Maternal and Child Health	WAN	West Africa Region	2	2	3	Disbursements	2024	1498685	1459702
3	Health	19	Nutrition	WAN	West Africa Region	2	2	3	Disbursements	2024	1262321	1229487
7	Humanitarian Assistance	37	Protection, Assistance and Solutions	WAN	West Africa Region	2	2	3	Disbursements	2024	6423705	6256616
5	Economic Development	29	Agriculture	WAN	West Africa Region	2	2	3	Disbursements	2024	27389795	26677355
2	Democracy, Human Rights, and Governance	10	Civil Society	WAN	West Africa Region	2	2	3	Disbursements	2024	2139653	2083994
6	Environment	36	Clean Productive Environment	WAN	West Africa Region	2	2	3	Disbursements	2024	70226	68400
1	Peace and Security	6	Conflict Mitigation and Reconciliation	WAN	West Africa Region	2	2	3	Disbursements	2024	12626198	12297771
1	Peace and Security	1	Counter-Terrorism	WAN	West Africa Region	2	2	3	Disbursements	2024	6116656	5957555
8	Program Support	41	Direct Administrative Costs	WAN	West Africa Region	2	2	3	Disbursements	2024	27984005	27256118
7	Humanitarian Assistance	38	Disaster Readiness	WAN	West Africa Region	2	2	3	Disbursements	2024	3078212	2998142
5	Economic Development	27	Financial Sector	WAN	West Africa Region	2	2	3	Disbursements	2024	32426	31582
2	Democracy, Human Rights, and Governance	8	Good Governance	WAN	West Africa Region	2	2	3	Disbursements	2024	1496206	1457288
4	Education and Social Services	21	Higher Education	WAN	West Africa Region	2	2	3	Disbursements	2024	2389521	2327365
5	Economic Development	28	Infrastructure	WAN	West Africa Region	2	2	3	Disbursements	2024	175900	171325
5	Economic Development	32	Labor Policies and Markets	WAN	West Africa Region	2	2	3	Disbursements	2024	420551	409612
5	Economic Development	25	Macroeconomic Foundation for Growth	WAN	West Africa Region	2	2	3	Disbursements	2024	15001762	14611542
8	Program Support	42	Monitoring and Evaluation	WAN	West Africa Region	2	2	3	Disbursements	2024	1615484	1573462
3	Health	15	Other Public Health Threats	WAN	West Africa Region	2	2	3	Disbursements	2024	13632	13277
3	Health	14	Pandemic Influenza and Other Emerging Threats (PIOET)	WAN	West Africa Region	2	2	3	Disbursements	2024	921607	897637
1	Peace and Security	45	Peace and Security - General	WAN	West Africa Region	2	2	3	Disbursements	2024	135000	131488
2	Democracy, Human Rights, and Governance	9	Political Competition and Consensus-Building	WAN	West Africa Region	2	2	3	Disbursements	2024	74863	72916
5	Economic Development	30	Private Sector Competitiveness	WAN	West Africa Region	2	2	3	Disbursements	2024	1400925	1364484
2	Democracy, Human Rights, and Governance	7	Rule of Law and Human Rights	WAN	West Africa Region	2	2	3	Disbursements	2024	1888974	1839843
1	Peace and Security	3	Stabilization Operations and Security Sector Reform	WAN	West Africa Region	2	2	3	Disbursements	2024	450000	438295
5	Economic Development	26	Trade and Investment	WAN	West Africa Region	2	2	3	Disbursements	2024	1585030	1543800
1	Peace and Security	5	Transnational Crime	WAN	West Africa Region	2	2	3	Disbursements	2024	1132015	1102568
3	Health	18	Water Supply and Sanitation	WAN	West Africa Region	2	2	3	Disbursements	2024	6152351	5992321
3	Health	17	Family Planning and Reproductive Health	BEN	Benin	1		2	Obligations	2024	12828595	12494907
3	Health	47	Health - General	BEN	Benin	1		2	Obligations	2024	170653	166213
3	Health	11	HIV/AIDS	BEN	Benin	1		2	Obligations	2024	6346396	6181320
3	Health	16	Maternal and Child Health	BEN	Benin	1		2	Obligations	2024	9302251	9060283
7	Humanitarian Assistance	37	Protection, Assistance and Solutions	BEN	Benin	1		2	Obligations	2024	-5651	-5504
5	Economic Development	29	Agriculture	BEN	Benin	1		2	Obligations	2024	711431	692926
1	Peace and Security	6	Conflict Mitigation and Reconciliation	BEN	Benin	1		2	Obligations	2024	9092168	8855669
8	Program Support	41	Direct Administrative Costs	BEN	Benin	1		2	Obligations	2024	9769735	9515616
6	Environment	44	Environment	BEN	Benin	1		2	Obligations	2024	-36	-35
2	Democracy, Human Rights, and Governance	8	Good Governance	BEN	Benin	1		2	Obligations	2024	81235	79122
5	Economic Development	28	Infrastructure	BEN	Benin	1		2	Obligations	2024	-1255347	-1222695
3	Health	13	Malaria	BEN	Benin	1		2	Obligations	2024	17933694	17467217
8	Program Support	42	Monitoring and Evaluation	BEN	Benin	1		2	Obligations	2024	1923257	1873230
9	Multi-sector	52	Multi-sector - Unspecified	BEN	Benin	1		2	Obligations	2024	384592	374588
3	Health	14	Pandemic Influenza and Other Emerging Threats (PIOET)	BEN	Benin	1		2	Obligations	2024	6200000	6038730
4	Education and Social Services	22	Policies, Regulations, and Systems	BEN	Benin	1		2	Obligations	2024	91392	89014
5	Economic Development	30	Private Sector Competitiveness	BEN	Benin	1		2	Obligations	2024	2620000	2551850
2	Democracy, Human Rights, and Governance	7	Rule of Law and Human Rights	BEN	Benin	1		2	Obligations	2024	1316109	1281875
3	Health	18	Water Supply and Sanitation	BEN	Benin	1		2	Obligations	2024	-96396	-93889
3	Health	17	Family Planning and Reproductive Health	BFA	Burkina Faso	1		2	Obligations	2024	5287071	5149548
3	Health	47	Health - General	BFA	Burkina Faso	1		2	Obligations	2024	11198	10909
3	Health	11	HIV/AIDS	BFA	Burkina Faso	1		2	Obligations	2024	9205019	8965583
3	Health	16	Maternal and Child Health	BFA	Burkina Faso	1		2	Obligations	2024	5021790	4891166
3	Health	19	Nutrition	BFA	Burkina Faso	1		2	Obligations	2024	11501071	11201913
7	Humanitarian Assistance	37	Protection, Assistance and Solutions	BFA	Burkina Faso	1		2	Obligations	2024	211091434	205600666
5	Economic Development	29	Agriculture	BFA	Burkina Faso	1		2	Obligations	2024	5715413	5566747
1	Peace and Security	6	Conflict Mitigation and Reconciliation	BFA	Burkina Faso	1		2	Obligations	2024	4398375	4283969
8	Program Support	41	Direct Administrative Costs	BFA	Burkina Faso	1		2	Obligations	2024	7205512	7018090
7	Humanitarian Assistance	38	Disaster Readiness	BFA	Burkina Faso	1		2	Obligations	2024	13478492	13127899
2	Democracy, Human Rights, and Governance	8	Good Governance	BFA	Burkina Faso	1		2	Obligations	2024	2637041	2568448
5	Economic Development	28	Infrastructure	BFA	Burkina Faso	1		2	Obligations	2024	-417518	-406658
3	Health	13	Malaria	BFA	Burkina Faso	1		2	Obligations	2024	25868164	25195298
8	Program Support	42	Monitoring and Evaluation	BFA	Burkina Faso	1		2	Obligations	2024	581342	566221
9	Multi-sector	52	Multi-sector - Unspecified	BFA	Burkina Faso	1		2	Obligations	2024	362467	353039
3	Health	14	Pandemic Influenza and Other Emerging Threats (PIOET)	BFA	Burkina Faso	1		2	Obligations	2024	7638484	7439797
2	Democracy, Human Rights, and Governance	9	Political Competition and Consensus-Building	BFA	Burkina Faso	1		2	Obligations	2024	2000000	1947978
2	Democracy, Human Rights, and Governance	7	Rule of Law and Human Rights	BFA	Burkina Faso	1		2	Obligations	2024	471941	459666
8	Program Support	41	Direct Administrative Costs	CPV	Cabo Verde	1		2	Obligations	2024	787843	767350
5	Economic Development	28	Infrastructure	CPV	Cabo Verde	1		2	Obligations	2024	1800	1752
5	Economic Development	25	Macroeconomic Foundation for Growth	CPV	Cabo Verde	1		2	Obligations	2024	-140005	-136363
8	Program Support	42	Monitoring and Evaluation	CPV	Cabo Verde	1		2	Obligations	2024	-259666	-252911
3	Health	18	Water Supply and Sanitation	CPV	Cabo Verde	1		2	Obligations	2024	-77997	-75968
3	Health	47	Health - General	CMR	Cameroon	1		2	Obligations	2024	1032024	1005180
3	Health	11	HIV/AIDS	CMR	Cameroon	1		2	Obligations	2024	24297896	23665875
7	Humanitarian Assistance	37	Protection, Assistance and Solutions	CMR	Cameroon	1		2	Obligations	2024	56041554	54583840
5	Economic Development	29	Agriculture	CMR	Cameroon	1		2	Obligations	2024	25000	24350
2	Democracy, Human Rights, and Governance	10	Civil Society	CMR	Cameroon	1		2	Obligations	2024	1822546	1775138
1	Peace and Security	6	Conflict Mitigation and Reconciliation	CMR	Cameroon	1		2	Obligations	2024	1598775	1557188
1	Peace and Security	1	Counter-Terrorism	CMR	Cameroon	1		2	Obligations	2024	-18465	-17985
8	Program Support	41	Direct Administrative Costs	CMR	Cameroon	1		2	Obligations	2024	5425991	5284858
7	Humanitarian Assistance	38	Disaster Readiness	CMR	Cameroon	1		2	Obligations	2024	39769	38735
2	Democracy, Human Rights, and Governance	8	Good Governance	CMR	Cameroon	1		2	Obligations	2024	401584	391139
5	Economic Development	28	Infrastructure	CMR	Cameroon	1		2	Obligations	2024	15000	14610
3	Health	13	Malaria	CMR	Cameroon	1		2	Obligations	2024	32804406	31951121
3	Health	14	Pandemic Influenza and Other Emerging Threats (PIOET)	CMR	Cameroon	1		2	Obligations	2024	8641003	8416240
4	Education and Social Services	22	Policies, Regulations, and Systems	CMR	Cameroon	1		2	Obligations	2024	321266	312908
2	Democracy, Human Rights, and Governance	7	Rule of Law and Human Rights	CMR	Cameroon	1		2	Obligations	2024	1000200	974183
3	Health	16	Maternal and Child Health	CAF	Central African Republic	1		2	Obligations	2024	3000000	2921966
3	Health	19	Nutrition	CAF	Central African Republic	1		2	Obligations	2024	777819	757587
7	Humanitarian Assistance	37	Protection, Assistance and Solutions	CAF	Central African Republic	1		2	Obligations	2024	108563372	105739494
1	Peace and Security	6	Conflict Mitigation and Reconciliation	CAF	Central African Republic	1		2	Obligations	2024	-292	-284
8	Program Support	41	Direct Administrative Costs	CAF	Central African Republic	1		2	Obligations	2024	828261	806720
7	Humanitarian Assistance	38	Disaster Readiness	CAF	Central African Republic	1		2	Obligations	2024	7057	6874
3	Health	14	Pandemic Influenza and Other Emerging Threats (PIOET)	CAF	Central African Republic	1		2	Obligations	2024	1750000	1704480
3	Health	19	Nutrition	TCD	Chad	1		2	Obligations	2024	31899560	31069811
7	Humanitarian Assistance	37	Protection, Assistance and Solutions	TCD	Chad	1		2	Obligations	2024	217257359	211606206
2	Democracy, Human Rights, and Governance	10	Civil Society	TCD	Chad	1		2	Obligations	2024	2583333	2516137
8	Program Support	41	Direct Administrative Costs	TCD	Chad	1		2	Obligations	2024	1533732	1493840
7	Humanitarian Assistance	38	Disaster Readiness	TCD	Chad	1		2	Obligations	2024	22699	22107
3	Health	16	Maternal and Child Health	COG	Congo (Brazzaville)	1		2	Obligations	2024	-7745	-7544
7	Humanitarian Assistance	37	Protection, Assistance and Solutions	COG	Congo (Brazzaville)	1		2	Obligations	2024	4480868	4364314
2	Democracy, Human Rights, and Governance	10	Civil Society	COG	Congo (Brazzaville)	1		2	Obligations	2024	-5	-5
8	Program Support	41	Direct Administrative Costs	COG	Congo (Brazzaville)	1		2	Obligations	2024	99710	97116
7	Humanitarian Assistance	38	Disaster Readiness	COG	Congo (Brazzaville)	1		2	Obligations	2024	2750000	2678469
3	Health	14	Pandemic Influenza and Other Emerging Threats (PIOET)	COG	Congo (Brazzaville)	1		2	Obligations	2024	2000000	1947977
4	Education and Social Services	48	Education and Social Services - General	CIV	Cote d'Ivoire	1		2	Obligations	2024	-115720	-112711
3	Health	17	Family Planning and Reproductive Health	CIV	Cote d'Ivoire	1		2	Obligations	2024	9526662	9278860
3	Health	47	Health - General	CIV	Cote d'Ivoire	1		2	Obligations	2024	2193911	2136842
3	Health	11	HIV/AIDS	CIV	Cote d'Ivoire	1		2	Obligations	2024	38956977	37943655
3	Health	16	Maternal and Child Health	CIV	Cote d'Ivoire	1		2	Obligations	2024	8425000	8205854
2	Democracy, Human Rights, and Governance	10	Civil Society	CIV	Cote d'Ivoire	1		2	Obligations	2024	850000	827890
8	Program Support	41	Direct Administrative Costs	CIV	Cote d'Ivoire	1		2	Obligations	2024	4641836	4521093
6	Environment	44	Environment	CIV	Cote d'Ivoire	1		2	Obligations	2024	-5750000	-5600435
2	Democracy, Human Rights, and Governance	8	Good Governance	CIV	Cote d'Ivoire	1		2	Obligations	2024	500000	486994
4	Education and Social Services	21	Higher Education	CIV	Cote d'Ivoire	1		2	Obligations	2024	35635541	34708613
5	Economic Development	28	Infrastructure	CIV	Cote d'Ivoire	1		2	Obligations	2024	-19459850	-18953674
3	Health	13	Malaria	CIV	Cote d'Ivoire	1		2	Obligations	2024	21863649	21294946
8	Program Support	42	Monitoring and Evaluation	CIV	Cote d'Ivoire	1		2	Obligations	2024	751918	732359
9	Multi-sector	52	Multi-sector - Unspecified	CIV	Cote d'Ivoire	1		2	Obligations	2024	714189	695612
3	Health	15	Other Public Health Threats	CIV	Cote d'Ivoire	1		2	Obligations	2024	7703	7502
3	Health	14	Pandemic Influenza and Other Emerging Threats (PIOET)	CIV	Cote d'Ivoire	1		2	Obligations	2024	10646493	10369562
1	Peace and Security	45	Peace and Security - General	CIV	Cote d'Ivoire	1		2	Obligations	2024	99000	96426
2	Democracy, Human Rights, and Governance	9	Political Competition and Consensus-Building	CIV	Cote d'Ivoire	1		2	Obligations	2024	7083325	6899077
5	Economic Development	30	Private Sector Competitiveness	CIV	Cote d'Ivoire	1		2	Obligations	2024	-821565	-800195
3	Health	18	Water Supply and Sanitation	CIV	Cote d'Ivoire	1		2	Obligations	2024	-137301	-133730
3	Health	19	Nutrition	ECN	Eastern and Central Africa Region	2	2	2	Obligations	2024	1201041	1169801
7	Humanitarian Assistance	37	Protection, Assistance and Solutions	ECN	Eastern and Central Africa Region	2	2	2	Obligations	2024	59928519	58369699
8	Program Support	41	Direct Administrative Costs	ECN	Eastern and Central Africa Region	2	2	2	Obligations	2024	19000	18506
4	Education and Social Services	20	Basic Education	GMB	Gambia	1		2	Obligations	2024	1800000	1753180
4	Education and Social Services	48	Education and Social Services - General	GMB	Gambia	1		2	Obligations	2024	1000000	973989
3	Health	47	Health - General	GMB	Gambia	1		2	Obligations	2024	207242	201851
2	Democracy, Human Rights, and Governance	10	Civil Society	GMB	Gambia	1		2	Obligations	2024	695693	677597
8	Program Support	41	Direct Administrative Costs	GMB	Gambia	1		2	Obligations	2024	2691705	2621690
5	Economic Development	49	Economic Development - General	GMB	Gambia	1		2	Obligations	2024	2850000	2775868
2	Democracy, Human Rights, and Governance	8	Good Governance	GMB	Gambia	1		2	Obligations	2024	806719	785734
5	Economic Development	28	Infrastructure	GMB	Gambia	1		2	Obligations	2024	300000	292197
3	Health	13	Malaria	GMB	Gambia	1		2	Obligations	2024	670000	652573
8	Program Support	42	Monitoring and Evaluation	GMB	Gambia	1		2	Obligations	2024	533371	519498
4	Education and Social Services	22	Policies, Regulations, and Systems	GMB	Gambia	1		2	Obligations	2024	252906	246328
2	Democracy, Human Rights, and Governance	9	Political Competition and Consensus-Building	GMB	Gambia	1		2	Obligations	2024	-3819	-3719
5	Economic Development	30	Private Sector Competitiveness	GMB	Gambia	1		2	Obligations	2024	3650000	3555059
2	Democracy, Human Rights, and Governance	7	Rule of Law and Human Rights	GMB	Gambia	1		2	Obligations	2024	109688	106835
4	Education and Social Services	20	Basic Education	GHA	Ghana	1		2	Obligations	2024	7007947	6825661
3	Health	17	Family Planning and Reproductive Health	GHA	Ghana	1		2	Obligations	2024	13855453	13495054
3	Health	47	Health - General	GHA	Ghana	1		2	Obligations	2024	482794	470238
3	Health	11	HIV/AIDS	GHA	Ghana	1		2	Obligations	2024	8321637	8105180
3	Health	16	Maternal and Child Health	GHA	Ghana	1		2	Obligations	2024	17030227	16587246
3	Health	19	Nutrition	GHA	Ghana	1		2	Obligations	2024	8780070	8551688
7	Humanitarian Assistance	37	Protection, Assistance and Solutions	GHA	Ghana	1		2	Obligations	2024	200000	194798
5	Economic Development	29	Agriculture	GHA	Ghana	1		2	Obligations	2024	29423037	28657703
2	Democracy, Human Rights, and Governance	10	Civil Society	GHA	Ghana	1		2	Obligations	2024	6933992	6753630
1	Peace and Security	6	Conflict Mitigation and Reconciliation	GHA	Ghana	1		2	Obligations	2024	1377869	1342029
8	Program Support	41	Direct Administrative Costs	GHA	Ghana	1		2	Obligations	2024	28759375	28011303
5	Economic Development	27	Financial Sector	GHA	Ghana	1		2	Obligations	2024	-16921	-16481
2	Democracy, Human Rights, and Governance	8	Good Governance	GHA	Ghana	1		2	Obligations	2024	8095549	7884973
5	Economic Development	28	Infrastructure	GHA	Ghana	1		2	Obligations	2024	7506	7311
5	Economic Development	25	Macroeconomic Foundation for Growth	GHA	Ghana	1		2	Obligations	2024	4997000	4867022
3	Health	13	Malaria	GHA	Ghana	1		2	Obligations	2024	34650962	33749644
8	Program Support	42	Monitoring and Evaluation	GHA	Ghana	1		2	Obligations	2024	472929	460628
3	Health	14	Pandemic Influenza and Other Emerging Threats (PIOET)	GHA	Ghana	1		2	Obligations	2024	5046629	4915360
4	Education and Social Services	22	Policies, Regulations, and Systems	GHA	Ghana	1		2	Obligations	2024	129805	126428
2	Democracy, Human Rights, and Governance	9	Political Competition and Consensus-Building	GHA	Ghana	1		2	Obligations	2024	-84069	-81882
5	Economic Development	30	Private Sector Competitiveness	GHA	Ghana	1		2	Obligations	2024	597534	581991
2	Democracy, Human Rights, and Governance	7	Rule of Law and Human Rights	GHA	Ghana	1		2	Obligations	2024	1713845	1669264
1	Peace and Security	3	Stabilization Operations and Security Sector Reform	GHA	Ghana	1		2	Obligations	2024	-917335	-893474
5	Economic Development	26	Trade and Investment	GHA	Ghana	1		2	Obligations	2024	200000	194798
3	Health	12	Tuberculosis	GHA	Ghana	1		2	Obligations	2024	-1086	-1058
3	Health	18	Water Supply and Sanitation	GHA	Ghana	1		2	Obligations	2024	12831898	12498124
4	Education and Social Services	20	Basic Education	GIN	Guinea	1		2	Obligations	2024	145688	141899
3	Health	17	Family Planning and Reproductive Health	GIN	Guinea	1		2	Obligations	2024	6758072	6582285
3	Health	47	Health - General	GIN	Guinea	1		2	Obligations	2024	446604	434986
3	Health	16	Maternal and Child Health	GIN	Guinea	1		2	Obligations	2024	8220827	8006992
7	Humanitarian Assistance	37	Protection, Assistance and Solutions	GIN	Guinea	1		2	Obligations	2024	100000	97399
5	Economic Development	29	Agriculture	GIN	Guinea	1		2	Obligations	2024	1423444	1386418
1	Peace and Security	6	Conflict Mitigation and Reconciliation	GIN	Guinea	1		2	Obligations	2024	2955497	2878621
8	Program Support	41	Direct Administrative Costs	GIN	Guinea	1		2	Obligations	2024	12382478	12060415
6	Environment	50	Environment - General	GIN	Guinea	1		2	Obligations	2024	258091	251378
2	Democracy, Human Rights, and Governance	8	Good Governance	GIN	Guinea	1		2	Obligations	2024	944298	919736
3	Health	13	Malaria	GIN	Guinea	1		2	Obligations	2024	21430182	20872752
3	Health	15	Other Public Health Threats	GIN	Guinea	1		2	Obligations	2024	2864	2789
3	Health	14	Pandemic Influenza and Other Emerging Threats (PIOET)	GIN	Guinea	1		2	Obligations	2024	11221126	10929248
4	Education and Social Services	22	Policies, Regulations, and Systems	GIN	Guinea	1		2	Obligations	2024	412941	402200
2	Democracy, Human Rights, and Governance	9	Political Competition and Consensus-Building	GIN	Guinea	1		2	Obligations	2024	5768623	5618574
2	Democracy, Human Rights, and Governance	7	Rule of Law and Human Rights	GIN	Guinea	1		2	Obligations	2024	975000	949639
2	Democracy, Human Rights, and Governance	7	Rule of Law and Human Rights	GNB	Guinea-Bissau	1		2	Obligations	2024	-250000	-243497
4	Education and Social Services	20	Basic Education	LBR	Liberia	1		2	Obligations	2024	24282325	23650708
4	Education and Social Services	48	Education and Social Services - General	LBR	Liberia	1		2	Obligations	2024	4482	4365
3	Health	17	Family Planning and Reproductive Health	LBR	Liberia	1		2	Obligations	2024	2877355	2802512
3	Health	47	Health - General	LBR	Liberia	1		2	Obligations	2024	292491	284883
3	Health	11	HIV/AIDS	LBR	Liberia	1		2	Obligations	2024	6524556	6354844
3	Health	16	Maternal and Child Health	LBR	Liberia	1		2	Obligations	2024	5776804	5626539
5	Economic Development	29	Agriculture	LBR	Liberia	1		2	Obligations	2024	11376879	11080950
2	Democracy, Human Rights, and Governance	10	Civil Society	LBR	Liberia	1		2	Obligations	2024	4682467	4560669
1	Peace and Security	6	Conflict Mitigation and Reconciliation	LBR	Liberia	1		2	Obligations	2024	-86938	-84677
2	Democracy, Human Rights, and Governance	46	Democracy, Human Rights, and Governance - General	LBR	Liberia	1		2	Obligations	2024	-19810	-19295
8	Program Support	41	Direct Administrative Costs	LBR	Liberia	1		2	Obligations	2024	28001878	27273510
2	Democracy, Human Rights, and Governance	8	Good Governance	LBR	Liberia	1		2	Obligations	2024	7818052	7614695
4	Education and Social Services	21	Higher Education	LBR	Liberia	1		2	Obligations	2024	2150000	2094076
5	Economic Development	28	Infrastructure	LBR	Liberia	1		2	Obligations	2024	-1796	-1750
5	Economic Development	25	Macroeconomic Foundation for Growth	LBR	Liberia	1		2	Obligations	2024	5095487	4962946
3	Health	13	Malaria	LBR	Liberia	1		2	Obligations	2024	17659171	17199832
8	Program Support	42	Monitoring and Evaluation	LBR	Liberia	1		2	Obligations	2024	100124	97519
9	Multi-sector	52	Multi-sector - Unspecified	LBR	Liberia	1		2	Obligations	2024	279524	272253
3	Health	14	Pandemic Influenza and Other Emerging Threats (PIOET)	LBR	Liberia	1		2	Obligations	2024	2149615	2093700
4	Education and Social Services	22	Policies, Regulations, and Systems	LBR	Liberia	1		2	Obligations	2024	327224	318712
2	Democracy, Human Rights, and Governance	9	Political Competition and Consensus-Building	LBR	Liberia	1		2	Obligations	2024	1734261	1689150
2	Democracy, Human Rights, and Governance	7	Rule of Law and Human Rights	LBR	Liberia	1		2	Obligations	2024	1633484	1590995
3	Health	18	Water Supply and Sanitation	LBR	Liberia	1		2	Obligations	2024	29230974	28470636
4	Education and Social Services	20	Basic Education	MLI	Mali	1		2	Obligations	2024	7514249	7318793
3	Health	17	Family Planning and Reproductive Health	MLI	Mali	1		2	Obligations	2024	9792190	9537482
3	Health	47	Health - General	MLI	Mali	1		2	Obligations	2024	42423	41319
3	Health	11	HIV/AIDS	MLI	Mali	1		2	Obligations	2024	10919848	10635808
3	Health	16	Maternal and Child Health	MLI	Mali	1		2	Obligations	2024	20504648	19971295
3	Health	19	Nutrition	MLI	Mali	1		2	Obligations	2024	21766599	21200421
7	Humanitarian Assistance	37	Protection, Assistance and Solutions	MLI	Mali	1		2	Obligations	2024	116508373	113477835
5	Economic Development	29	Agriculture	MLI	Mali	1		2	Obligations	2024	24942901	24294100
2	Democracy, Human Rights, and Governance	10	Civil Society	MLI	Mali	1		2	Obligations	2024	2158509	2102364
1	Peace and Security	6	Conflict Mitigation and Reconciliation	MLI	Mali	1		2	Obligations	2024	308850	300818
1	Peace and Security	1	Counter-Terrorism	MLI	Mali	1		2	Obligations	2024	305457	297513
8	Program Support	41	Direct Administrative Costs	MLI	Mali	1		2	Obligations	2024	24797022	24152017
7	Humanitarian Assistance	38	Disaster Readiness	MLI	Mali	1		2	Obligations	2024	2304948	2244994
2	Democracy, Human Rights, and Governance	8	Good Governance	MLI	Mali	1		2	Obligations	2024	4592516	4473060
3	Health	13	Malaria	MLI	Mali	1		2	Obligations	2024	33199194	32335637
8	Program Support	42	Monitoring and Evaluation	MLI	Mali	1		2	Obligations	2024	2448485	2384797
3	Health	15	Other Public Health Threats	MLI	Mali	1		2	Obligations	2024	-48118	-46866
3	Health	14	Pandemic Influenza and Other Emerging Threats (PIOET)	MLI	Mali	1		2	Obligations	2024	8981710	8748084
4	Education and Social Services	22	Policies, Regulations, and Systems	MLI	Mali	1		2	Obligations	2024	-4709	-4587
2	Democracy, Human Rights, and Governance	9	Political Competition and Consensus-Building	MLI	Mali	1		2	Obligations	2024	3396724	3308372
2	Democracy, Human Rights, and Governance	7	Rule of Law and Human Rights	MLI	Mali	1		2	Obligations	2024	5748727	5599195
3	Health	18	Water Supply and Sanitation	MLI	Mali	1		2	Obligations	2024	393908	383661
7	Humanitarian Assistance	37	Protection, Assistance and Solutions	MRT	Mauritania	1		2	Obligations	2024	6963164	6782042
2	Democracy, Human Rights, and Governance	10	Civil Society	MRT	Mauritania	1		2	Obligations	2024	450000	438295
1	Peace and Security	6	Conflict Mitigation and Reconciliation	MRT	Mauritania	1		2	Obligations	2024	1100000	1071388
1	Peace and Security	1	Counter-Terrorism	MRT	Mauritania	1		2	Obligations	2024	3150000	3068064
8	Program Support	41	Direct Administrative Costs	MRT	Mauritania	1		2	Obligations	2024	1066209	1038475
5	Economic Development	28	Infrastructure	MRT	Mauritania	1		2	Obligations	2024	8344	8127
5	Economic Development	32	Labor Policies and Markets	MRT	Mauritania	1		2	Obligations	2024	-5000	-4870
9	Multi-sector	52	Multi-sector - Unspecified	MRT	Mauritania	1		2	Obligations	2024	304295	296380
2	Democracy, Human Rights, and Governance	9	Political Competition and Consensus-Building	MRT	Mauritania	1		2	Obligations	2024	500000	486994
4	Education and Social Services	20	Basic Education	NER	Niger	1		2	Obligations	2024	5750000	5600435
3	Health	17	Family Planning and Reproductive Health	NER	Niger	1		2	Obligations	2024	10831285	10549550
3	Health	47	Health - General	NER	Niger	1		2	Obligations	2024	228178	222243
3	Health	16	Maternal and Child Health	NER	Niger	1		2	Obligations	2024	13537651	13185520
3	Health	19	Nutrition	NER	Niger	1		2	Obligations	2024	17188885	16741780
7	Humanitarian Assistance	37	Protection, Assistance and Solutions	NER	Niger	1		2	Obligations	2024	101948913	99297083
5	Economic Development	29	Agriculture	NER	Niger	1		2	Obligations	2024	7082149	6897933
1	Peace and Security	6	Conflict Mitigation and Reconciliation	NER	Niger	1		2	Obligations	2024	1350000	1314885
8	Program Support	41	Direct Administrative Costs	NER	Niger	1		2	Obligations	2024	-17156780	-16710517
7	Humanitarian Assistance	38	Disaster Readiness	NER	Niger	1		2	Obligations	2024	13444070	13094372
2	Democracy, Human Rights, and Governance	8	Good Governance	NER	Niger	1		2	Obligations	2024	1563743	1523068
5	Economic Development	28	Infrastructure	NER	Niger	1		2	Obligations	2024	-12937632	-12601106
5	Economic Development	25	Macroeconomic Foundation for Growth	NER	Niger	1		2	Obligations	2024	2103762	2049041
3	Health	13	Malaria	NER	Niger	1		2	Obligations	2024	30973903	30168231
8	Program Support	42	Monitoring and Evaluation	NER	Niger	1		2	Obligations	2024	3214799	3131178
3	Health	14	Pandemic Influenza and Other Emerging Threats (PIOET)	NER	Niger	1		2	Obligations	2024	7454981	7261067
5	Economic Development	30	Private Sector Competitiveness	NER	Niger	1		2	Obligations	2024	-15068	-14677
2	Democracy, Human Rights, and Governance	7	Rule of Law and Human Rights	NER	Niger	1		2	Obligations	2024	3675236	3579638
1	Peace and Security	3	Stabilization Operations and Security Sector Reform	NER	Niger	1		2	Obligations	2024	16012009	15595515
3	Health	18	Water Supply and Sanitation	NER	Niger	1		2	Obligations	2024	8845060	8614986
4	Education and Social Services	20	Basic Education	NGA	Nigeria	1		2	Obligations	2024	23420063	22810876
4	Education and Social Services	48	Education and Social Services - General	NGA	Nigeria	1		2	Obligations	2024	25000	24350
3	Health	17	Family Planning and Reproductive Health	NGA	Nigeria	1		2	Obligations	2024	14984135	14594379
3	Health	47	Health - General	NGA	Nigeria	1		2	Obligations	2024	2587206	2519912
3	Health	11	HIV/AIDS	NGA	Nigeria	1		2	Obligations	2024	226078124	220197525
3	Health	16	Maternal and Child Health	NGA	Nigeria	1		2	Obligations	2024	19112826	18615676
3	Health	19	Nutrition	NGA	Nigeria	1		2	Obligations	2024	31213880	30401964
7	Humanitarian Assistance	37	Protection, Assistance and Solutions	NGA	Nigeria	1		2	Obligations	2024	275902915	268726312
4	Education and Social Services	23	Social Services	NGA	Nigeria	1		2	Obligations	2024	20755	20215
5	Economic Development	29	Agriculture	NGA	Nigeria	1		2	Obligations	2024	7438985	7245489
2	Democracy, Human Rights, and Governance	10	Civil Society	NGA	Nigeria	1		2	Obligations	2024	0	0
6	Environment	36	Clean Productive Environment	NGA	Nigeria	1		2	Obligations	2024	299680	291885
1	Peace and Security	1	Counter-Terrorism	NGA	Nigeria	1		2	Obligations	2024	-45582	-44396
8	Program Support	41	Direct Administrative Costs	NGA	Nigeria	1		2	Obligations	2024	36079181	35140715
7	Humanitarian Assistance	38	Disaster Readiness	NGA	Nigeria	1		2	Obligations	2024	4631873	4511392
5	Economic Development	49	Economic Development - General	NGA	Nigeria	1		2	Obligations	2024	142564	138856
6	Environment	50	Environment - General	NGA	Nigeria	1		2	Obligations	2024	134000	130514
2	Democracy, Human Rights, and Governance	8	Good Governance	NGA	Nigeria	1		2	Obligations	2024	2176106	2119503
4	Education and Social Services	21	Higher Education	NGA	Nigeria	1		2	Obligations	2024	399192	388809
5	Economic Development	28	Infrastructure	NGA	Nigeria	1		2	Obligations	2024	3150	3066
5	Economic Development	25	Macroeconomic Foundation for Growth	NGA	Nigeria	1		2	Obligations	2024	2000000	1947977
3	Health	13	Malaria	NGA	Nigeria	1		2	Obligations	2024	67260793	65511251
8	Program Support	42	Monitoring and Evaluation	NGA	Nigeria	1		2	Obligations	2024	6457914	6289938
9	Multi-sector	52	Multi-sector - Unspecified	NGA	Nigeria	1		2	Obligations	2024	845142	823159
3	Health	14	Pandemic Influenza and Other Emerging Threats (PIOET)	NGA	Nigeria	1		2	Obligations	2024	4300347	4188489
2	Democracy, Human Rights, and Governance	9	Political Competition and Consensus-Building	NGA	Nigeria	1		2	Obligations	2024	4477164	4360706
5	Economic Development	30	Private Sector Competitiveness	NGA	Nigeria	1		2	Obligations	2024	6011294	5854932
2	Democracy, Human Rights, and Governance	7	Rule of Law and Human Rights	NGA	Nigeria	1		2	Obligations	2024	500000	486994
3	Health	12	Tuberculosis	NGA	Nigeria	1		2	Obligations	2024	15583559	15178210
3	Health	18	Water Supply and Sanitation	NGA	Nigeria	1		2	Obligations	2024	15800000	15389022
4	Education and Social Services	20	Basic Education	SEN	Senegal	1		2	Obligations	2024	20652169	20114978
3	Health	17	Family Planning and Reproductive Health	SEN	Senegal	1		2	Obligations	2024	11275854	10982554
3	Health	47	Health - General	SEN	Senegal	1		2	Obligations	2024	406401	395829
3	Health	11	HIV/AIDS	SEN	Senegal	1		2	Obligations	2024	5527962	5384173
3	Health	16	Maternal and Child Health	SEN	Senegal	1		2	Obligations	2024	11473653	11175208
3	Health	19	Nutrition	SEN	Senegal	1		2	Obligations	2024	6067903	5910069
7	Humanitarian Assistance	37	Protection, Assistance and Solutions	SEN	Senegal	1		2	Obligations	2024	714021	695447
5	Economic Development	29	Agriculture	SEN	Senegal	1		2	Obligations	2024	38764317	37756006
2	Democracy, Human Rights, and Governance	10	Civil Society	SEN	Senegal	1		2	Obligations	2024	4376804	4262958
8	Program Support	41	Direct Administrative Costs	SEN	Senegal	1		2	Obligations	2024	35592132	34666324
7	Humanitarian Assistance	38	Disaster Readiness	SEN	Senegal	1		2	Obligations	2024	190867	185904
5	Economic Development	49	Economic Development - General	SEN	Senegal	1		2	Obligations	2024	20000	19480
6	Environment	44	Environment	SEN	Senegal	1		2	Obligations	2024	177230	172620
6	Environment	50	Environment - General	SEN	Senegal	1		2	Obligations	2024	746611	727190
2	Democracy, Human Rights, and Governance	8	Good Governance	SEN	Senegal	1		2	Obligations	2024	4262856	4151973
4	Education and Social Services	21	Higher Education	SEN	Senegal	1		2	Obligations	2024	1089324	1060989
5	Economic Development	28	Infrastructure	SEN	Senegal	1		2	Obligations	2024	1008697	982460
5	Economic Development	25	Macroeconomic Foundation for Growth	SEN	Senegal	1		2	Obligations	2024	300000	292197
3	Health	13	Malaria	SEN	Senegal	1		2	Obligations	2024	33422802	32553430
8	Program Support	42	Monitoring and Evaluation	SEN	Senegal	1		2	Obligations	2024	2549670	2483350
9	Multi-sector	52	Multi-sector - Unspecified	SEN	Senegal	1		2	Obligations	2024	367936	358365
3	Health	15	Other Public Health Threats	SEN	Senegal	1		2	Obligations	2024	1693	1649
3	Health	14	Pandemic Influenza and Other Emerging Threats (PIOET)	SEN	Senegal	1		2	Obligations	2024	7264786	7075818
4	Education and Social Services	22	Policies, Regulations, and Systems	SEN	Senegal	1		2	Obligations	2024	166654	162319
2	Democracy, Human Rights, and Governance	9	Political Competition and Consensus-Building	SEN	Senegal	1		2	Obligations	2024	2787932	2715414
5	Economic Development	30	Private Sector Competitiveness	SEN	Senegal	1		2	Obligations	2024	-734175	-715078
2	Democracy, Human Rights, and Governance	7	Rule of Law and Human Rights	SEN	Senegal	1		2	Obligations	2024	9060	8820
1	Peace and Security	3	Stabilization Operations and Security Sector Reform	SEN	Senegal	1		2	Obligations	2024	9380	9132
3	Health	18	Water Supply and Sanitation	SEN	Senegal	1		2	Obligations	2024	20523307	19989468
4	Education and Social Services	20	Basic Education	SLE	Sierra Leone	1		2	Obligations	2024	202069	196813
3	Health	17	Family Planning and Reproductive Health	SLE	Sierra Leone	1		2	Obligations	2024	1543616	1503464
3	Health	47	Health - General	SLE	Sierra Leone	1		2	Obligations	2024	149451	145566
3	Health	11	HIV/AIDS	SLE	Sierra Leone	1		2	Obligations	2024	2461955	2397916
3	Health	16	Maternal and Child Health	SLE	Sierra Leone	1		2	Obligations	2024	4056530	3951015
5	Economic Development	29	Agriculture	SLE	Sierra Leone	1		2	Obligations	2024	1941016	1890527
8	Program Support	41	Direct Administrative Costs	SLE	Sierra Leone	1		2	Obligations	2024	23673150	23057384
2	Democracy, Human Rights, and Governance	8	Good Governance	SLE	Sierra Leone	1		2	Obligations	2024	750000	730492
5	Economic Development	28	Infrastructure	SLE	Sierra Leone	1		2	Obligations	2024	21907501	21337657
3	Health	13	Malaria	SLE	Sierra Leone	1		2	Obligations	2024	26922528	26222236
8	Program Support	42	Monitoring and Evaluation	SLE	Sierra Leone	1		2	Obligations	2024	-708318	-689894
3	Health	14	Pandemic Influenza and Other Emerging Threats (PIOET)	SLE	Sierra Leone	1		2	Obligations	2024	13405381	13056689
4	Education and Social Services	22	Policies, Regulations, and Systems	SLE	Sierra Leone	1		2	Obligations	2024	182810	178055
2	Democracy, Human Rights, and Governance	9	Political Competition and Consensus-Building	SLE	Sierra Leone	1		2	Obligations	2024	750000	730492
2	Democracy, Human Rights, and Governance	7	Rule of Law and Human Rights	SLE	Sierra Leone	1		2	Obligations	2024	281337	274019
3	Health	18	Water Supply and Sanitation	SLE	Sierra Leone	1		2	Obligations	2024	-32587	-31740
3	Health	17	Family Planning and Reproductive Health	SSN	Sub-Saharan Africa Region	2	2	2	Obligations	2024	2742210	2670880
3	Health	47	Health - General	SSN	Sub-Saharan Africa Region	2	2	2	Obligations	2024	1141414	1111725
3	Health	16	Maternal and Child Health	SSN	Sub-Saharan Africa Region	2	2	2	Obligations	2024	8315000	8098716
3	Health	19	Nutrition	SSN	Sub-Saharan Africa Region	2	2	2	Obligations	2024	19733500	19220205
7	Humanitarian Assistance	37	Protection, Assistance and Solutions	SSN	Sub-Saharan Africa Region	2	2	2	Obligations	2024	98100000	95548288
5	Economic Development	29	Agriculture	SSN	Sub-Saharan Africa Region	2	2	2	Obligations	2024	19470691	18964233
2	Democracy, Human Rights, and Governance	10	Civil Society	SSN	Sub-Saharan Africa Region	2	2	2	Obligations	2024	959315	934361
1	Peace and Security	6	Conflict Mitigation and Reconciliation	SSN	Sub-Saharan Africa Region	2	2	2	Obligations	2024	7840000	7636072
2	Democracy, Human Rights, and Governance	46	Democracy, Human Rights, and Governance - General	SSN	Sub-Saharan Africa Region	2	2	2	Obligations	2024	-989	-963
8	Program Support	41	Direct Administrative Costs	SSN	Sub-Saharan Africa Region	2	2	2	Obligations	2024	33297869	32431738
6	Environment	50	Environment - General	SSN	Sub-Saharan Africa Region	2	2	2	Obligations	2024	454286	442470
2	Democracy, Human Rights, and Governance	8	Good Governance	SSN	Sub-Saharan Africa Region	2	2	2	Obligations	2024	954163	929344
5	Economic Development	28	Infrastructure	SSN	Sub-Saharan Africa Region	2	2	2	Obligations	2024	20257913	19730976
5	Economic Development	32	Labor Policies and Markets	SSN	Sub-Saharan Africa Region	2	2	2	Obligations	2024	330000	321416
5	Economic Development	25	Macroeconomic Foundation for Growth	SSN	Sub-Saharan Africa Region	2	2	2	Obligations	2024	116330305	113304401
3	Health	13	Malaria	SSN	Sub-Saharan Africa Region	2	2	2	Obligations	2024	7180784	6994003
7	Humanitarian Assistance	39	Migration Management	SSN	Sub-Saharan Africa Region	2	2	2	Obligations	2024	876495	853696
8	Program Support	42	Monitoring and Evaluation	SSN	Sub-Saharan Africa Region	2	2	2	Obligations	2024	66911	65171
9	Multi-sector	52	Multi-sector - Unspecified	SSN	Sub-Saharan Africa Region	2	2	2	Obligations	2024	-60000	-58439
3	Health	15	Other Public Health Threats	SSN	Sub-Saharan Africa Region	2	2	2	Obligations	2024	0	0
3	Health	14	Pandemic Influenza and Other Emerging Threats (PIOET)	SSN	Sub-Saharan Africa Region	2	2	2	Obligations	2024	0	0
4	Education and Social Services	22	Policies, Regulations, and Systems	SSN	Sub-Saharan Africa Region	2	2	2	Obligations	2024	1952292	1901509
5	Economic Development	30	Private Sector Competitiveness	SSN	Sub-Saharan Africa Region	2	2	2	Obligations	2024	7080000	6895840
2	Democracy, Human Rights, and Governance	7	Rule of Law and Human Rights	SSN	Sub-Saharan Africa Region	2	2	2	Obligations	2024	388253	378154
1	Peace and Security	3	Stabilization Operations and Security Sector Reform	SSN	Sub-Saharan Africa Region	2	2	2	Obligations	2024	-8435862	-8216433
5	Economic Development	26	Trade and Investment	SSN	Sub-Saharan Africa Region	2	2	2	Obligations	2024	15387527	14987276
3	Health	12	Tuberculosis	SSN	Sub-Saharan Africa Region	2	2	2	Obligations	2024	962497	937462
3	Health	18	Water Supply and Sanitation	SSN	Sub-Saharan Africa Region	2	2	2	Obligations	2024	974939	949580
3	Health	47	Health - General	TGO	Togo	1		2	Obligations	2024	347605	338563
3	Health	11	HIV/AIDS	TGO	Togo	1		2	Obligations	2024	10882516	10599446
5	Economic Development	29	Agriculture	TGO	Togo	1		2	Obligations	2024	-1423268	-1386247
8	Program Support	41	Direct Administrative Costs	TGO	Togo	1		2	Obligations	2024	6976859	6795383
7	Humanitarian Assistance	38	Disaster Readiness	TGO	Togo	1		2	Obligations	2024	-3084	-3004
5	Economic Development	49	Economic Development - General	TGO	Togo	1		2	Obligations	2024	-3290179	-3204598
2	Democracy, Human Rights, and Governance	8	Good Governance	TGO	Togo	1		2	Obligations	2024	301259	293423
5	Economic Development	28	Infrastructure	TGO	Togo	1		2	Obligations	2024	4737500	4614271
3	Health	13	Malaria	TGO	Togo	1		2	Obligations	2024	9497300	9250262
8	Program Support	42	Monitoring and Evaluation	TGO	Togo	1		2	Obligations	2024	214421	208844
9	Multi-sector	52	Multi-sector - Unspecified	TGO	Togo	1		2	Obligations	2024	5862167	5709683
4	Education and Social Services	22	Policies, Regulations, and Systems	TGO	Togo	1		2	Obligations	2024	231738	225709
2	Democracy, Human Rights, and Governance	7	Rule of Law and Human Rights	TGO	Togo	1		2	Obligations	2024	1922887	1872870
3	Health	17	Family Planning and Reproductive Health	WAN	West Africa Region	2	2	2	Obligations	2024	12121730	11806427
3	Health	11	HIV/AIDS	WAN	West Africa Region	2	2	2	Obligations	2024	1049195	1021905
3	Health	16	Maternal and Child Health	WAN	West Africa Region	2	2	2	Obligations	2024	1641834	1599128
3	Health	19	Nutrition	WAN	West Africa Region	2	2	2	Obligations	2024	777668	757440
7	Humanitarian Assistance	37	Protection, Assistance and Solutions	WAN	West Africa Region	2	2	2	Obligations	2024	2622312	2554102
5	Economic Development	29	Agriculture	WAN	West Africa Region	2	2	2	Obligations	2024	18120806	17649462
2	Democracy, Human Rights, and Governance	10	Civil Society	WAN	West Africa Region	2	2	2	Obligations	2024	91441	89062
6	Environment	36	Clean Productive Environment	WAN	West Africa Region	2	2	2	Obligations	2024	-6804	-6627
1	Peace and Security	6	Conflict Mitigation and Reconciliation	WAN	West Africa Region	2	2	2	Obligations	2024	18171518	17698853
1	Peace and Security	1	Counter-Terrorism	WAN	West Africa Region	2	2	2	Obligations	2024	-14129	-13761
8	Program Support	41	Direct Administrative Costs	WAN	West Africa Region	2	2	2	Obligations	2024	33948397	33065364
7	Humanitarian Assistance	38	Disaster Readiness	WAN	West Africa Region	2	2	2	Obligations	2024	2664985	2595666
2	Democracy, Human Rights, and Governance	8	Good Governance	WAN	West Africa Region	2	2	2	Obligations	2024	2002397	1950312
4	Education and Social Services	21	Higher Education	WAN	West Africa Region	2	2	2	Obligations	2024	2187328	2130433
5	Economic Development	25	Macroeconomic Foundation for Growth	WAN	West Africa Region	2	2	2	Obligations	2024	11836256	11528380
8	Program Support	42	Monitoring and Evaluation	WAN	West Africa Region	2	2	2	Obligations	2024	2898148	2822763
3	Health	14	Pandemic Influenza and Other Emerging Threats (PIOET)	WAN	West Africa Region	2	2	2	Obligations	2024	456783	444901
2	Democracy, Human Rights, and Governance	9	Political Competition and Consensus-Building	WAN	West Africa Region	2	2	2	Obligations	2024	73977	72053
5	Economic Development	30	Private Sector Competitiveness	WAN	West Africa Region	2	2	2	Obligations	2024	3003330	2925209
2	Democracy, Human Rights, and Governance	7	Rule of Law and Human Rights	WAN	West Africa Region	2	2	2	Obligations	2024	389972	379828
5	Economic Development	26	Trade and Investment	WAN	West Africa Region	2	2	2	Obligations	2024	6700000	6525724
3	Health	18	Water Supply and Sanitation	WAN	West Africa Region	2	2	2	Obligations	2024	7440808	7247263
9	Multi-sector	52	Multi-sector - Unspecified	AFR	Africa Region	2	2	18	President's Budget Requests	2024	66737079	62184242
3	Health	13	Malaria	BEN	Benin	1		18	President's Budget Requests	2024	17000000	15840252
9	Multi-sector	52	Multi-sector - Unspecified	BEN	Benin	1		18	President's Budget Requests	2024	3084592	2874160
3	Health	14	Pandemic Influenza and Other Emerging Threats (PIOET)	BEN	Benin	1		18	President's Budget Requests	2024	6000000	5590677
2	Democracy, Human Rights, and Governance	9	Political Competition and Consensus-Building	BEN	Benin	1		18	President's Budget Requests	2024	750000	698835
2	Democracy, Human Rights, and Governance	7	Rule of Law and Human Rights	BEN	Benin	1		18	President's Budget Requests	2024	250000	232945
1	Peace and Security	3	Stabilization Operations and Security Sector Reform	BEN	Benin	1		18	President's Budget Requests	2024	600000	559068
3	Health	17	Family Planning and Reproductive Health	BEN	Benin	1		18	President's Budget Requests	2024	11000000	10249575
3	Health	16	Maternal and Child Health	BEN	Benin	1		18	President's Budget Requests	2024	6500000	6056567
2	Democracy, Human Rights, and Governance	10	Civil Society	BFA	Burkina Faso	1		18	President's Budget Requests	2024	500000	465890
2	Democracy, Human Rights, and Governance	8	Good Governance	BFA	Burkina Faso	1		18	President's Budget Requests	2024	1000000	931780
3	Health	13	Malaria	BFA	Burkina Faso	1		18	President's Budget Requests	2024	26000000	24226267
9	Multi-sector	52	Multi-sector - Unspecified	BFA	Burkina Faso	1		18	President's Budget Requests	2024	1402608	1306922
3	Health	14	Pandemic Influenza and Other Emerging Threats (PIOET)	BFA	Burkina Faso	1		18	President's Budget Requests	2024	8000000	7454236
2	Democracy, Human Rights, and Governance	9	Political Competition and Consensus-Building	BFA	Burkina Faso	1		18	President's Budget Requests	2024	700000	652246
2	Democracy, Human Rights, and Governance	7	Rule of Law and Human Rights	BFA	Burkina Faso	1		18	President's Budget Requests	2024	1800000	1677203
1	Peace and Security	3	Stabilization Operations and Security Sector Reform	BFA	Burkina Faso	1		18	President's Budget Requests	2024	500000	465890
4	Education and Social Services	20	Basic Education	BFA	Burkina Faso	1		18	President's Budget Requests	2024	4000000	3727118
3	Health	17	Family Planning and Reproductive Health	BFA	Burkina Faso	1		18	President's Budget Requests	2024	11000000	10249575
3	Health	16	Maternal and Child Health	BFA	Burkina Faso	1		18	President's Budget Requests	2024	10000000	9317795
3	Health	19	Nutrition	BFA	Burkina Faso	1		18	President's Budget Requests	2024	5500000	5124787
1	Peace and Security	3	Stabilization Operations and Security Sector Reform	CPV	Cabo Verde	1		18	President's Budget Requests	2024	400000	372712
2	Democracy, Human Rights, and Governance	10	Civil Society	CMR	Cameroon	1		18	President's Budget Requests	2024	4000000	3727118
3	Health	13	Malaria	CMR	Cameroon	1		18	President's Budget Requests	2024	23500000	21896818
3	Health	14	Pandemic Influenza and Other Emerging Threats (PIOET)	CMR	Cameroon	1		18	President's Budget Requests	2024	9000000	8386016
1	Peace and Security	45	Peace and Security - General	CMR	Cameroon	1		18	President's Budget Requests	2024	100000	93178
1	Peace and Security	3	Stabilization Operations and Security Sector Reform	CMR	Cameroon	1		18	President's Budget Requests	2024	600000	559068
3	Health	11	HIV/AIDS	CMR	Cameroon	1		18	President's Budget Requests	2024	75000000	69883463
2	Democracy, Human Rights, and Governance	8	Good Governance	CAF	Central African Republic	1		18	President's Budget Requests	2024	3000000	2795339
2	Democracy, Human Rights, and Governance	7	Rule of Law and Human Rights	CAF	Central African Republic	1		18	President's Budget Requests	2024	4634000	4317867
1	Peace and Security	3	Stabilization Operations and Security Sector Reform	CAF	Central African Republic	1		18	President's Budget Requests	2024	1816000	1692112
3	Health	16	Maternal and Child Health	CAF	Central African Republic	1		18	President's Budget Requests	2024	800000	745424
2	Democracy, Human Rights, and Governance	10	Civil Society	TCD	Chad	1		18	President's Budget Requests	2024	3000000	2795339
2	Democracy, Human Rights, and Governance	7	Rule of Law and Human Rights	TCD	Chad	1		18	President's Budget Requests	2024	2000000	1863559
1	Peace and Security	3	Stabilization Operations and Security Sector Reform	TCD	Chad	1		18	President's Budget Requests	2024	1800000	1677204
1	Peace and Security	3	Stabilization Operations and Security Sector Reform	COG	Congo (Brazzaville)	1		18	President's Budget Requests	2024	200000	186356
2	Democracy, Human Rights, and Governance	10	Civil Society	CIV	Cote d'Ivoire	1		18	President's Budget Requests	2024	4500000	4193008
3	Health	13	Malaria	CIV	Cote d'Ivoire	1		18	President's Budget Requests	2024	25000000	23294488
9	Multi-sector	52	Multi-sector - Unspecified	CIV	Cote d'Ivoire	1		18	President's Budget Requests	2024	2579102	2403154
3	Health	14	Pandemic Influenza and Other Emerging Threats (PIOET)	CIV	Cote d'Ivoire	1		18	President's Budget Requests	2024	9000000	8386016
2	Democracy, Human Rights, and Governance	9	Political Competition and Consensus-Building	CIV	Cote d'Ivoire	1		18	President's Budget Requests	2024	1500000	1397669
1	Peace and Security	3	Stabilization Operations and Security Sector Reform	CIV	Cote d'Ivoire	1		18	President's Budget Requests	2024	600000	559068
3	Health	17	Family Planning and Reproductive Health	CIV	Cote d'Ivoire	1		18	President's Budget Requests	2024	11000000	10249575
3	Health	11	HIV/AIDS	CIV	Cote d'Ivoire	1		18	President's Budget Requests	2024	85000000	79201258
3	Health	16	Maternal and Child Health	CIV	Cote d'Ivoire	1		18	President's Budget Requests	2024	9750000	9084850
5	Economic Development	28	Infrastructure	GNQ	Equatorial Guinea	1		18	President's Budget Requests	2024	145000	135108
1	Peace and Security	3	Stabilization Operations and Security Sector Reform	GNQ	Equatorial Guinea	1		18	President's Budget Requests	2024	500000	465890
1	Peace and Security	3	Stabilization Operations and Security Sector Reform	GAB	Gabon	1		18	President's Budget Requests	2024	500000	465890
2	Democracy, Human Rights, and Governance	10	Civil Society	GMB	Gambia	1		18	President's Budget Requests	2024	500000	465890
3	Health	13	Malaria	GMB	Gambia	1		18	President's Budget Requests	2024	2000000	1863559
2	Democracy, Human Rights, and Governance	7	Rule of Law and Human Rights	GMB	Gambia	1		18	President's Budget Requests	2024	1500000	1397669
1	Peace and Security	3	Stabilization Operations and Security Sector Reform	GMB	Gambia	1		18	President's Budget Requests	2024	200000	186356
5	Economic Development	29	Agriculture	GHA	Ghana	1		18	President's Budget Requests	2024	33727000	31426127
2	Democracy, Human Rights, and Governance	10	Civil Society	GHA	Ghana	1		18	President's Budget Requests	2024	2200000	2049915
6	Environment	44	Environment	GHA	Ghana	1		18	President's Budget Requests	2024	4600000	4286186
2	Democracy, Human Rights, and Governance	8	Good Governance	GHA	Ghana	1		18	President's Budget Requests	2024	6500000	6056567
3	Health	13	Malaria	GHA	Ghana	1		18	President's Budget Requests	2024	28000000	26089826
3	Health	14	Pandemic Influenza and Other Emerging Threats (PIOET)	GHA	Ghana	1		18	President's Budget Requests	2024	9000000	8386016
1	Peace and Security	45	Peace and Security - General	GHA	Ghana	1		18	President's Budget Requests	2024	200000	186356
2	Democracy, Human Rights, and Governance	7	Rule of Law and Human Rights	GHA	Ghana	1		18	President's Budget Requests	2024	2400000	2236270
1	Peace and Security	3	Stabilization Operations and Security Sector Reform	GHA	Ghana	1		18	President's Budget Requests	2024	4500000	4193008
3	Health	18	Water Supply and Sanitation	GHA	Ghana	1		18	President's Budget Requests	2024	217000	202196
4	Education and Social Services	20	Basic Education	GHA	Ghana	1		18	President's Budget Requests	2024	15856000	14774296
3	Health	17	Family Planning and Reproductive Health	GHA	Ghana	1		18	President's Budget Requests	2024	13000000	12113134
3	Health	16	Maternal and Child Health	GHA	Ghana	1		18	President's Budget Requests	2024	13250000	12346078
3	Health	19	Nutrition	GHA	Ghana	1		18	President's Budget Requests	2024	5500000	5124787
2	Democracy, Human Rights, and Governance	10	Civil Society	GIN	Guinea	1		18	President's Budget Requests	2024	350000	326123
2	Democracy, Human Rights, and Governance	8	Good Governance	GIN	Guinea	1		18	President's Budget Requests	2024	1300000	1211313
3	Health	13	Malaria	GIN	Guinea	1		18	President's Budget Requests	2024	17000000	15840252
9	Multi-sector	52	Multi-sector - Unspecified	GIN	Guinea	1		18	President's Budget Requests	2024	89000	82928
3	Health	14	Pandemic Influenza and Other Emerging Threats (PIOET)	GIN	Guinea	1		18	President's Budget Requests	2024	9000000	8386016
2	Democracy, Human Rights, and Governance	9	Political Competition and Consensus-Building	GIN	Guinea	1		18	President's Budget Requests	2024	1000000	931780
2	Democracy, Human Rights, and Governance	7	Rule of Law and Human Rights	GIN	Guinea	1		18	President's Budget Requests	2024	350000	326123
3	Health	17	Family Planning and Reproductive Health	GIN	Guinea	1		18	President's Budget Requests	2024	8000000	7454236
3	Health	16	Maternal and Child Health	GIN	Guinea	1		18	President's Budget Requests	2024	8500000	7920126
1	Peace and Security	3	Stabilization Operations and Security Sector Reform	GNB	Guinea-Bissau	1		18	President's Budget Requests	2024	200000	186356
5	Economic Development	29	Agriculture	LBR	Liberia	1		18	President's Budget Requests	2024	14000000	13044913
2	Democracy, Human Rights, and Governance	10	Civil Society	LBR	Liberia	1		18	President's Budget Requests	2024	6660000	6205651
1	Peace and Security	4	Counter-Narcotics	LBR	Liberia	1		18	President's Budget Requests	2024	850000	792013
6	Environment	44	Environment	LBR	Liberia	1		18	President's Budget Requests	2024	6200000	5777033
2	Democracy, Human Rights, and Governance	8	Good Governance	LBR	Liberia	1		18	President's Budget Requests	2024	6545000	6098497
3	Health	13	Malaria	LBR	Liberia	1		18	President's Budget Requests	2024	15000000	13976693
9	Multi-sector	52	Multi-sector - Unspecified	LBR	Liberia	1		18	President's Budget Requests	2024	6199524	5776590
[truncated: 304 more rows]

## Sheet: USAID funding freeze
Country	Basic Education	Education and Social Services - General	Family Planning and Reproductive Health	Health - General	HIV/AIDS	Maternal and Child Health	Nutrition	Protection, Assistance and Solutions	Social Assistance	Social Services			FINAL DATABASE		Country	Basic Education	Education and Social Services - General	Family Planning and Reproductive Health	Health - General	HIV/AIDS	Maternal and Child Health	Nutrition	Protection, Assistance and Solutions				Country	Basic Education	Education and Social Services - General	Family Planning and Reproductive Health	Health - General	HIV/AIDS	Maternal and Child Health	Nutrition	Protection, Assistance and Solutions
[truncated: 32 more rows]

[truncated: 4 more sheets: WDI, UNDESA, MODEL, external funding]
